# Supplementary material for: Knockdown of stem cell regulator Oct4A in ovarian cancer reveals cellular reprogramming associated with key regulators of cytoskeleton-extracellular matrix remodelling
Source: Sci Rep. 2017 Apr 13;7:46312. doi: 10.1038/srep46312 (PMC5390261; doi:10.1038/srep46312)
Supplement: Supplementary Dataset [file srep46312-s1.xls]

## Sheet: CELL
Protein AccessionA	Gene NameA	Protein DescriptionA	Vector (Cell)C	KD (Cell)	KD vs VC	p-valueG	Gene Ontology (GO)	Function
B2R8Y4		cDNA, FLJ94117, highly similar to Homo sapiens actinin, alpha 3 (ACTN3), mRNA	0	13	13.9488	95% (< 0.00010)	cytoplasm; viral process	Co-chaperone that binds directly to HSC70 and HSP70 and regulates their ATPase activity.
Q14651	PLS1	Plastin-1 (Intestine-specific plastin) (I-plastin)	0	6	7.09219	95% (0.0083)	cytoplasm; hydrolase activity, acting on carbon-nitrogen (but not peptide) bonds, in cyclic amides; pyrimidine nucleobase catabolic process	0
Q12792	TWF1 PTK9	Twinfilin-1 (Protein A6) (Protein tyrosine kinase 9)	0	4	5.13478	95% (0.041)	0	0
A8K9A5		Thymidylate synthase (EC 2.1.1.45)	0	4	5.13478	95% (0.041)	ATP biosynthetic process; L-aspartate transmembrane transporter activity; L-glutamate transmembrane transporter activity; calcium ion binding; gluconeogenesis; integral component of plasma membrane; malate-aspartate shuttle; mitochondrial inner membrane; response to calcium ion	Catalyzes the calcium-dependent exchange of cytoplasmic glutamate with mitochondrial aspartate across the mitochondrial inner membrane. May have a function in the urea cycle.
B2RDP6		cDNA, FLJ96709, highly similar to Homo sapiens glutamate rich WD repeat protein GRWD (GRWD), mRNA	0	4	5.13478	95% (0.041)	G2/M transition of mitotic cell cycle; GTP binding; GTPase activity; cytoplasmic microtubule; cytoplasmic microtubule organization; cytosol; gamma-tubulin complex; microtubule; microtubule nucleation; pericentriolar material; protein polymerization; spindle microtubule; structural molecule activity	Tubulin is the major constituent of microtubules. The gamma chain is found at microtubule organizing centers (MTOC) such as the spindle poles or the centrosome. Pericentriolar matrix component that regulates alpha/beta chain minus-end nucleation, centrosome duplication and spindle formation (By similarity).
P02647	APOA1	Apolipoprotein A-I (Apo-AI) (ApoA-I) (Apolipoprotein A1) [Cleaved into: Truncated apolipoprotein A-I (Apolipoprotein A-I(1-242))]	0	4	5.13478	95% (0.041)	DNA damage response, signal transduction by p53 class mediator resulting in cell cycle arrest; G1/S transition of mitotic cell cycle; RNA binding; anaphase-promoting complex-dependent proteasomal ubiquitin-dependent protein catabolic process; antigen processing and presentation of exogenous peptide antigen via MHC class I, TAP-dependent; apoptotic process; centrosome; cytosol; gene expression; mR…	The proteasome is a multicatalytic proteinase complex which is characterized by its ability to cleave peptides with Arg, Phe, Tyr, Leu, and Glu adjacent to the leaving group at neutral or slightly basic pH. The proteasome has an ATP-dependent proteolytic activity. Mediates the lipopolysaccharide-induced signal transduction in the macrophage proteasome (By similarity). Might be involved in the ant…
O43491	EPB41L2	Band 4.1-like protein 2 (Generally expressed protein 4.1) (4.1G)	1	7	4.48365	95% (0.018)	ATP binding; cytoplasm; protein folding	0
Q8WXX5	DNAJC9	DnaJ homolog subfamily C member 9 (DnaJ protein SB73)	0	3	4.15634	0% (0.091)	GTP binding; GTPase activity; cytoplasm; microtubule; microtubule-based process; protein polymerization; structural constituent of cytoskeleton	Tubulin is the major constituent of microtubules. It binds two moles of GTP, one at an exchangeable site on the beta chain and one at a non-exchangeable site on the alpha chain (By similarity).
Q6DEN2	DPYSL3	DPYSL3 protein	0	3	4.15634	0% (0.091)	CRD-mediated mRNA stability complex; DNA binding; RNA binding; male gonad development; nuclear-transcribed mRNA catabolic process, no-go decay; regulation of transcription, DNA-templated	RNA-binding protein. Required for internal initiation of translation of human rhinovirus RNA. May be involved in translationally coupled mRNA turnover. Implicated with other RNA-binding proteins in the cytoplasmic deadenylation/translational and decay interplay of the FOS mRNA mediated by the major coding-region determinant of instability (mCRD) domain.
A7E2Y5	DNAJC13	DnaJ (Hsp40) homolog, subfamily C, member 13	0	3	4.15634	0% (0.091)	cytoplasm; nucleolus; rRNA binding; ribosome; structural constituent of ribosome; translation	0
Q8NCJ3		cDNA FLJ90220 fis, clone MAMMA1003126, moderately similar to Human Hpast (HPAST) mRNA	0	3	4.15634	0% (0.091)	calcium ion binding; kinase activity	0
Q96RP9	GFM1 EFG EFG1 GFM	Elongation factor G, mitochondrial (EF-Gmt) (Elongation factor G 1, mitochondrial) (mEF-G 1) (Elongation factor G1) (hEFG1)	0	3	4.15634	0% (0.091)	integral component of membrane; mitochondrial outer membrane; protein targeting to mitochondrion	Plays a role in the import of cytosolically synthesized preproteins into mitochondria. Binds the mature portion of precursor proteins. Interacts with cellular components, and possesses weak ATPase activity. May be a chaperone-like protein that helps to keep newly synthesized precursors in an unfolded import compatible state.
B0UX83	BAG6 BAT3 hCG_2005629	HLA-B associated transcript 3, isoform CRA_a (Large proline-rich protein BAG6)	0	3	4.15634	0% (0.091)	GTP binding; GTP catabolic process; GTPase activity; translation elongation factor activity	0
E9PJ81	UBXN1	UBX domain-containing protein 1 (Fragment)	0	3	4.15634	0% (0.091)	calcium ion binding; calcium-dependent cysteine-type endopeptidase activity; cytoplasm; plasma membrane; positive regulation of cell proliferation; proteolysis; receptor catabolic process	Calcium-regulated non-lysosomal thiol-protease which catalyze limited proteolysis of substrates involved in cytoskeletal remodeling and signal transduction.
B4DVR6		Signal transducer and activator of transcription	0	3	4.15634	0% (0.091)	1,4-alpha-glucan branching enzyme activity; cation binding; glycogen biosynthetic process; hydrolase activity, hydrolyzing O-glycosyl compounds	0
Q9H8H0	NOL11 L14	Nucleolar protein 11	0	3	4.15634	0% (0.091)	NAD binding; UDP-glucose 6-dehydrogenase activity; UDP-glucose metabolic process; UDP-glucuronate biosynthetic process; cellular glucuronidation; cytosol; electron carrier activity; gastrulation with mouth forming second; glycosaminoglycan biosynthetic process; xenobiotic metabolic process	Involved in the biosynthesis of glycosaminoglycans; hyaluronan, chondroitin sulfate, and heparan sulfate.
Q9NRN7	AASDHPPT CGI-80 HAH-P HSPC223 x0005	L-aminoadipate-semialdehyde dehydrogenase-phosphopantetheinyl transferase (EC 2.7.8.-) (4'-phosphopantetheinyl transferase) (Alpha-aminoadipic semialdehyde dehydrogenase-phosphopantetheinyl transferase) (AASD-PPT) (LYS5 ortholog)	0	3	4.15634	0% (0.091)	cell junction; cytosol; defense response to virus; innate immune response; negative regulation of type I interferon production; nucleus; response to estrogen; response to vitamin D; sequence-specific DNA binding transcription factor activity; ubiquitin-protein ligase activity; viral process; zinc ion binding	Functions as an ubiquitin E3 ligase and as an ISG15 E3 ligase. Involved in innate immune defense against viruses by mediating ubiquitination of DDX58. Mediates 'Lys-63'-linked polyubiquitination of the DDX58 N-terminal CARD-like region which is crucial for triggering the cytosolic signal transduction that leads to the production of interferons in response to viral infection. Promotes ISGylation o…
E9PN81	RNASEH2C	Ribonuclease H2 subunit C	0	3	4.15634	0% (0.091)	cytoplasm; translation initiation factor activity	0
Q53FG6		Splicing factor 3b, subunit 4 variant (Fragment)	0	3	4.15634	0% (0.091)	adenylate cyclase-inhibiting G-protein coupled receptor signaling pathway; basement membrane organization; cell migration involved in gastrulation; cell-cell adhesion involved in gastrulation; cytoplasm; guanyl-nucleotide exchange factor activity; in utero embryonic development; plasma membrane; regulation of GTPase activity; vasculature development; visual learning	Guanine nucleotide exchange factor (GEF), which can activate some, but not all, G-alpha proteins. Able to activate GNAI1, GNAO1 and GNAQ, but not GNAS by exchanging bound GDP for free GTP. Involved in regulation of microtubule pulling forces during mitotic movement of chromosomes by stimulating G(i)-alpha protein, possibly leading to release G(i)-alpha-GTP and NuMA proteins from the NuMA-GPSM2-G(…
B4DLR8	NQO1	NAD(P)H dehydrogenase [quinone] 1 (cDNA FLJ50573, highly similar to Homo sapiens NAD(P)H dehydrogenase, quinone 1 (NQO1), transcript variant 3, mRNA)	0	3	4.15634	0% (0.091)	alpha-beta T cell differentiation; heparin binding; ribosome; structural constituent of ribosome; translation	0
A8K2T7		cDNA FLJ76780, highly similar to Homo sapiens epidermal growth factor receptor (erythroblastic leukemia viral (v-erb-b) oncogene homolog, avian) (EGFR), transcript variant 1, mRNA	1	6	3.93981	95% (0.036)	SRP-dependent cotranslational protein targeting to membrane; endoplasmic reticulum; endoplasmic reticulum membrane; integral component of membrane; liver development; membrane; multicellular organismal aging; nitrogen compound metabolic process; posttranslational protein targeting to membrane; posttranslational protein targeting to membrane, translocation; protein transporter activity; receptor a…	Required for integral membrane and secreted preprotein translocation across the endoplasmic reticulum membrane.
F5H7K4	NCEH1	Neutral cholesterol ester hydrolase 1	4	15	3.78684	95% (0.0028)	ATP binding; ATPase activity, coupled; cytokinesis; cytosol; endosomal transport; late endosome membrane; midbody; perinuclear region of cytoplasm; protein transport; vesicle-mediated transport; viral process	Involved in late steps of the endosomal multivesicular bodies (MVB) pathway. Recognizes membrane-associated ESCRT-III assemblies and catalyzes their disassembly, possibly in combination with membrane fission. Redistributes the ESCRT-III components to the cytoplasm for further rounds of MVB sorting. MVBs contain intraluminal vesicles (ILVs) that are generated by invagination and scission from the …
P07954	FH	Fumarate hydratase, mitochondrial (Fumarase) (EC 4.2.1.2)	1	5	3.39607	0% (0.069)	S-(hydroxymethyl)glutathione dehydrogenase activity; aging; alcohol dehydrogenase (NAD) activity; electron carrier activity; ethanol catabolic process; ethanol oxidation; fatty acid binding; formaldehyde catabolic process; formaldehyde dehydrogenase activity; mitochondrion; nucleus; peptidyl-cysteine S-nitrosylation; positive regulation of blood pressure; respiratory system process; response to l…	Class-III ADH is remarkably ineffective in oxidizing ethanol, but it readily catalyzes the oxidation of long-chain primary alcohols and the oxidation of S-(hydroxymethyl) glutathione.
B2R659		cDNA, FLJ92803, highly similar to Homo sapiens hydroxysteroid (17-beta) dehydrogenase 4 (HSD17B4), mRNA	3	10	3.23726	95% (0.020)	lipid transport	0
P52788	SMS	Spermine synthase (SPMSY) (EC 2.5.1.22) (Spermidine aminopropyltransferase)	0	2	3.17808	0% (0.20)	ARF GTPase activator activity; Golgi apparatus; Golgi membrane; nucleolus; positive regulation of GTPase activity; protein transport; regulation of ARF GTPase activity; vesicle-mediated transport; zinc ion binding	GTPase-activating protein (GAP) for ADP ribosylation factor 1 (ARF1). Implicated in coatomer-mediated protein transport between the Golgi complex and the endoplasmic reticulum. Hydrolysis of ARF1-bound GTP may lead to dissociation of coatomer from Golgi-derived membranes to allow fusion with target membranes.
Q14980	NUMA1 NUMA	Nuclear mitotic apparatus protein 1 (NuMA protein) (SP-H antigen)	0	2	3.17808	0% (0.20)	cellular iron ion homeostasis; coated pit; cytoplasmic membrane-bounded vesicle; double-stranded RNA binding; endosome; external side of plasma membrane; extracellular region; extracellular vesicular exosome; integral component of plasma membrane; melanosome; osteoclast differentiation; peptidase activity; perinuclear region of cytoplasm; positive regulation of bone resorption; proteolysis; trans…	Cellular uptake of iron occurs via receptor-mediated endocytosis of ligand-occupied transferrin receptor into specialized endosomes. Endosomal acidification leads to iron release. The apotransferrin-receptor complex is then recycled to the cell surface with a return to neutral pH and the concomitant loss of affinity of apotransferrin for its receptor. Transferrin receptor is necessary for develop…
Q13642	FHL1 SLIM1	Four and a half LIM domains protein 1 (FHL-1) (Skeletal muscle LIM-protein 1) (SLIM) (SLIM-1)	0	2	3.17808	0% (0.20)	adherens junction organization; apical plasma membrane; beta-catenin binding; blood vessel morphogenesis; calcium ion binding; calcium-dependent cell-cell adhesion; catenin complex; cell adhesion; cell junction assembly; cell migration; cell-cell adherens junction; fascia adherens; heterophilic cell-cell adhesion; homophilic cell adhesion; integral component of membrane; intercalated disc; lamell…	Cadherins are calcium-dependent cell adhesion proteins. They preferentially interact with themselves in a homophilic manner in connecting cells; cadherins may thus contribute to the sorting of heterogeneous cell types. CDH2 may be involved in neuronal recognition mechanism. In hippocampal neurons, may regulate dendritic spine density (By similarity).
B7ZKY6	MME	Membrane metallo-endopeptidase	0	2	3.17808	0% (0.20)	DNA binding; nucleolus; regulation of transcription, DNA-templated; transcription coactivator activity	0
P47985	UQCRFS1	Cytochrome b-c1 complex subunit Rieske, mitochondrial (EC 1.10.2.2) (Complex III subunit 5) (Cytochrome b-c1 complex subunit 5) (Rieske iron-sulfur protein) (RISP) (Ubiquinol-cytochrome c reductase iron-sulfur subunit) [Cleaved into: Cytochrome b-c1 complex subunit 11 (Complex III subunit IX) (Ubiquinol-cytochrome c reductase 8 kDa protein)]	0	2	3.17808	0% (0.20)	RNA binding; cytosol; mRNA processing; nucleolus; nucleus; rRNA processing	Essential for the generation of mature 18S rRNA, specifically necessary for cleavages at sites A0, 1 and 2 of the 47S precursor. Directly interacts with U3 snoRNA.; Involved in the biogenesis of rRNA (By similarity).
Q9Y371	SH3GLB1 KIAA0491 CGI-61	Endophilin-B1 (Bax-interacting factor 1) (Bif-1) (SH3 domain-containing GRB2-like protein B1)	0	2	3.17808	0% (0.20)	acyl-CoA dehydrogenase activity; dendrite; flavin adenine dinucleotide binding; mitochondrion; nucleus	Has a dehydrogenase activity on palmitoyl-CoA (C16:0) and stearoyl-CoA (C18:0). It is three times more active on palmitoyl-CoA than on stearoyl-CoA. Has little activity on octanoyl-CoA (C8:0), butyryl-CoA (C4:0) or isovaleryl-CoA (5:0).
P12109	COL6A1	Collagen alpha-1(VI) chain	0	2	3.17808	0% (0.20)	Arp2/3 protein complex; Fc-gamma receptor signaling pathway involved in phagocytosis; Golgi apparatus; cell leading edge; cell projection; cellular component movement; cytosol; endosome; focal adhesion; innate immune response; plasma membrane; positive regulation of actin filament polymerization; positive regulation of substrate adhesion-dependent cell spreading; structural constituent of cytoske…	Functions as actin-binding component of the Arp2/3 complex which is involved in regulation of actin polymerization and together with an activating nucleation-promoting factor (NPF) mediates the formation of branched actin networks. Seems to contact the mother actin filament.
P10586	PTPRF LAR	Receptor-type tyrosine-protein phosphatase F (EC 3.1.3.48) (Leukocyte common antigen related) (LAR)	0	2	3.17808	0% (0.20)	ribosome; structural constituent of ribosome; translation	0
P07339	CTSD CPSD	Cathepsin D (EC 3.4.23.5) [Cleaved into: Cathepsin D light chain; Cathepsin D heavy chain]	0	2	3.17808	0% (0.20)	GTP binding; Golgi apparatus; brain development; epidermal growth factor receptor signaling pathway; plasma membrane; protein transport; response to axon injury; small GTPase mediated signal transduction; vesicle-mediated transport	GTP-binding protein that functions as an allosteric activator of the cholera toxin catalytic subunit, an ADP-ribosyltransferase. Involved in protein trafficking; may modulate vesicle budding and uncoating within the Golgi apparatus.
B3VL86	HBB	Mutant beta-globin	0	2	3.17808	0% (0.20)	ATP binding; DNA binding; DNA duplex unwinding; DNA helicase activity; DNA replication initiation; MCM complex; nucleus	0
Q15075	EEA1 ZFYVE2	Early endosome antigen 1 (Endosome-associated protein p162) (Zinc finger FYVE domain-containing protein 2)	0	2	3.17808	0% (0.20)	Golgi apparatus; Ran GTPase binding; nuclear pore; protein import into nucleus; signal transduction; small GTPase regulator activity; transporter activity; viral process	Functions in nuclear protein import, either by acting as autonomous nuclear transport receptor or as an adapter-like protein in association with the importin-beta subunit KPNB1. Acting autonomously, is thought to serve itself as receptor for nuclear localization signals (NLS) and to promote translocation of import substrates through the nuclear pore complex (NPC) by an energy requiring, Ran-depen…
Q9UJS0	SLC25A13 ARALAR2	Calcium-binding mitochondrial carrier protein Aralar2 (Citrin) (Mitochondrial aspartate glutamate carrier 2) (Solute carrier family 25 member 13)	0	2	3.17808	0% (0.20)	'de novo' posttranslational protein folding; ATP binding; binding of sperm to zona pellucida; cell body; chaperone-mediated protein complex assembly; chaperonin-containing T-complex; cytosol; microtubule; nucleus; unfolded protein binding; zona pellucida receptor complex	Molecular chaperone; assists the folding of proteins upon ATP hydrolysis. As part of the BBS/CCT complex may play a role in the assembly of BBSome, a complex involved in ciliogenesis regulating transports vesicles to the cilia. Known to play a role, in vitro, in the folding of actin and tubulin.
Q8N6H7	ARFGAP2 ZNF289 Nbla10535	ADP-ribosylation factor GTPase-activating protein 2 (ARF GAP 2) (GTPase-activating protein ZNF289) (Zinc finger protein 289)	0	2	3.17808	0% (0.20)	Z disc; cell junction assembly; costamere; cytoskeleton; cytosol; muscle fiber development; sarcolemma; sarcoplasm	Muscle-specific filamin, which plays a central role in muscle cells, probably by functioning as a large actin-cross-linking protein. May be involved in reorganizing the actin cytoskeleton in response to signaling events, and may also display structural functions at the Z lines in muscle cells. Critical for normal myogenesis and for maintaining the structural integrity of the muscle fibers.
A8K6H1		cDNA FLJ76662, highly similar to Homo sapiens type 1 tumor necrosis factor receptor shedding aminopeptidase regulator, mRNA	0	2	3.17808	0% (0.20)	dolichyl-diphosphooligosaccharide-protein glycotransferase activity; endoplasmic reticulum; integral component of membrane; protein glycosylation	0
D3DQU2	TPP1 hCG_22005	Tripeptidyl peptidase I, isoform CRA_a	0	2	3.17808	0% (0.20)	cytoplasmic vesicle membrane; cytosol; extracellular vesicular exosome; intrinsic apoptotic signaling pathway; negative regulation of transcription, DNA-templated; positive regulation of protein insertion into mitochondrial membrane involved in apoptotic signaling pathway; protein complex; protein targeting; small GTPase mediated signal transduction	Adapter protein implicated in the regulation of a large spectrum of both general and specialized signaling pathways. Binds to a large number of partners, usually by recognition of a phosphoserine or phosphothreonine motif. Binding generally results in the modulation of the activity of the binding partner. Negatively regulates the kinase activity of PDPK1.
B2R7C2		cDNA, FLJ93375, highly similar to Homo sapiens ZW10, kinetochore associated, homolog (Drosophila) (ZW10), mRNA	0	2	3.17808	0% (0.20)	RNA binding; nucleotide binding	0
Q1L838	GTBP	GTBP-ALT	0	2	3.17808	0% (0.20)	nucleosome assembly; nucleus	0
O00203	AP3B1 ADTB3A	AP-3 complex subunit beta-1 (Adapter-related protein complex 3 subunit beta-1) (Adaptor protein complex AP-3 subunit beta-1) (Beta-3A-adaptin) (Clathrin assembly protein complex 3 beta-1 large chain)	0	2	3.17808	0% (0.20)	RNA binding; small ribosomal subunit; structural constituent of ribosome; translation	0
E9PKH6	NDUFS8	NADH dehydrogenase [ubiquinone] iron-sulfur protein 8, mitochondrial (Fragment)	0	2	3.17808	0% (0.20)	L-ascorbic acid binding; collagen; endoplasmic reticulum; iron ion binding; procollagen-lysine 5-dioxygenase activity	0
B1AKJ5	NRD1 hCG_40292	Nardilysin (Nardilysin (N-arginine dibasic convertase), isoform CRA_d)	0	2	3.17808	0% (0.20)	F-actin capping protein complex; WASH complex; actin cytoskeleton organization	0
B3KMC9		cDNA FLJ10711 fis, clone NT2RP3000917, highly similar to 5'-3' exoribonuclease 2 (EC 3.1.11.-)	0	2	3.17808	0% (0.20)	RNA binding; SRP-dependent cotranslational protein targeting to membrane; cytosolic small ribosomal subunit; nuclear-transcribed mRNA catabolic process, nonsense-mediated decay; structural constituent of ribosome; translational elongation; translational initiation; translational termination; viral transcription	0
J3KQU9	AP1G1	AP-1 complex subunit gamma-1	0	2	3.17808	0% (0.20)	catalytic activity; cell body; cytoplasm; cytosol; fatty acid catabolic process; fatty-acyl-CoA binding; mitochondrion; neuron projection; palmitoyl-CoA hydrolase activity	Acyl-CoA thioesterases are a group of enzymes that catalyze the hydrolysis of acyl-CoAs to the free fatty acid and coenzyme A (CoASH), providing the potential to regulate intracellular levels of acyl-CoAs, free fatty acids and CoASH. May play an important physiological function in brain. May play a regulatory role by modulating the cellular levels of fatty acyl-CoA ligands for certain transcripti…
Q53G19		Mitochondrial ribosomal protein L11 isoform a variant (Fragment)	0	2	3.17808	0% (0.20)	Golgi apparatus; endosome; endosome membrane; lipid particle; vesicle-mediated transport	Required for the transport of mannose 6-phosphate receptors (MPR) from endosomes to the trans-Golgi network.
Q13601	KRR1 HRB2	KRR1 small subunit processome component homolog (HIV-1 Rev-binding protein 2) (KRR-R motif-containing protein 1) (Rev-interacting protein 1) (Rip-1)	0	2	3.17808	0% (0.20)	ATP binding; cytoplasm; protein folding	0
Q96EY1	DNAJA3 HCA57 TID1	DnaJ homolog subfamily A member 3, mitochondrial (DnaJ protein Tid-1) (hTid-1) (Hepatocellular carcinoma-associated antigen 57) (Tumorous imaginal discs protein Tid56 homolog)	0	2	3.17808	0% (0.20)	ATP binding; ATPase activity, coupled; G2/M transition of mitotic cell cycle; Golgi apparatus; antigen processing and presentation of exogenous peptide antigen via MHC class II; cell death; centrosome; cytoplasmic dynein complex; cytoplasmic mRNA processing body assembly; cytosol; extracellular vesicular exosome; microtubule; microtubule motor activity; microtubule-based movement; mitotic spindle…	Cytoplasmic dynein 1 acts as a motor for the intracellular retrograde motility of vesicles and organelles along microtubules. Dynein has ATPase activity; the force-producing power stroke is thought to occur on release of ADP.
Q9BVG4	PBDC1 CXorf26	Protein PBDC1 (Polysaccharide biosynthesis domain-containing protein 1)	0	2	3.17808	0% (0.20)	glutathione transferase activity	0
Q8IXT5	RBM12B	RNA-binding protein 12B (RNA-binding motif protein 12B)	0	2	3.17808	0% (0.20)	ATP binding; FK506 binding; GTP binding; androgen receptor signaling pathway; axonal growth cone; chaperone-mediated protein folding; copper ion transport; cytosol; embryo implantation; male sex differentiation; membrane; microtubule; mitochondrion; negative regulation of microtubule polymerization; negative regulation of microtubule polymerization or depolymerization; negative regulation of neur…	Immunophilin protein with PPIase and co-chaperone activities. Component of steroid receptors heterocomplexes through interaction with heat-shock protein 90 (HSP90). May play a role in the intracellular trafficking of heterooligomeric forms of steroid hormone receptors between cytoplasm and nuclear compartments. The isomerase activity controls neuronal growth cones via regulation of TRPC1 channel …
A8QI98		DIS3	0	2	3.17808	0% (0.20)	AMP binding; AMP salvage; adenine binding; adenine phosphoribosyltransferase activity; adenine salvage; cellular response to insulin stimulus; cytosol; grooming behavior; lactation; nucleus; purine nucleobase metabolic process; purine ribonucleoside salvage; purine-containing compound salvage	Catalyzes a salvage reaction resulting in the formation of AMP, that is energically less costly than de novo synthesis.
O60869	EDF1	Endothelial differentiation-related factor 1 (EDF-1) (Multiprotein-bridging factor 1) (MBF1)	0	2	3.17808	0% (0.20)	GTP binding; cell cycle; septin complex	0
Q96A33	CCDC47 GK001 MSTP041 PSEC0077	Coiled-coil domain-containing protein 47	0	2	3.17808	0% (0.20)	DNA binding; RNA binding; RNA splicing, via transesterification reactions; cytoplasmic stress granule; cytosol; mRNA processing; mRNA transport; nucleoplasm; regulation of transcription, DNA-templated; transcription, DNA-templated	Binds to the dendritic targeting element and may play a role in mRNA trafficking (By similarity). Part of a ternary complex that binds to the downstream control sequence (DCS) of the pre-mRNA. Mediates exon inclusion in transcripts that are subject to tissue-specific alternative splicing. May interact with single-stranded DNA from the far-upstream element (FUSE). May activate gene expression. Als…
Q9NRH3	TUBG2	Tubulin gamma-2 chain (Gamma-2-tubulin)	0	2	3.17808	0% (0.20)	3-hydroxyoctanoyl-[acyl-carrier-protein] dehydratase activity; 3-hydroxypalmitoyl-[acyl-carrier-protein] dehydratase activity; 3-oxoacyl-[acyl-carrier-protein] reductase (NADPH) activity; 3-oxoacyl-[acyl-carrier-protein] synthase activity; Golgi apparatus; NADPH binding; [acyl-carrier-protein] S-acetyltransferase activity; [acyl-carrier-protein] S-malonyltransferase activity; acetyl-CoA metabolic…	Fatty acid synthetase catalyzes the formation of long-chain fatty acids from acetyl-CoA, malonyl-CoA and NADPH. This multifunctional protein has 7 catalytic activities and an acyl carrier protein.
B2R665		cDNA, FLJ92810, highly similar to Homo sapiens protein phosphatase 1G (formerly 2C), magnesium-dependent, gamma isoform (PPM1G), mRNA	0	2	3.17808	0% (0.20)	bicarbonate transport; cytosolic small ribosomal subunit; endocytic vesicle lumen; extracellular region; haptoglobin-hemoglobin complex; heme binding; hemoglobin complex; hydrogen peroxide catabolic process; iron ion binding; oxidation-reduction process; oxygen binding; oxygen transport; oxygen transporter activity; positive regulation of cell death; protein heterooligomerization; small molecule …	Involved in oxygen transport from the lung to the various peripheral tissues.
P55263	ADK	Adenosine kinase (AK) (EC 2.7.1.20) (Adenosine 5'-phosphotransferase)	0	2	3.17808	0% (0.20)	NADP binding; glucose-6-phosphate dehydrogenase activity; pentose-phosphate shunt	0
Q7Z4W5		RNA helicase	0	2	3.17808	0% (0.20)	DNA binding; NAD binding; NAD+ ADP-ribosyltransferase activity; nucleus; protein ADP-ribosylation; zinc ion binding	0
P36404	ARL2	ADP-ribosylation factor-like protein 2	0	2	3.17808	0% (0.20)	COPI coating of Golgi vesicle; COPI vesicle coat; cytosol; extracellular space; intracellular protein transport; pancreatic juice secretion; retrograde vesicle-mediated transport, Golgi to ER; structural molecule activity	The coatomer is a cytosolic protein complex that binds to dilysine motifs and reversibly associates with Golgi non-clathrin-coated vesicles, which further mediate biosynthetic protein transport from the ER, via the Golgi up to the trans Golgi network. Coatomer complex is required for budding from Golgi membranes, and is essential for the retrograde Golgi-to-ER transport of dilysine-tagged protein…
D3DP46	SPCS3 hCG_1787020	Signal peptidase complex subunit 3 homolog (S. cerevisiae), isoform CRA_a	0	2	3.17808	0% (0.20)	DNA binding; ribosome; structural constituent of ribosome; translation	0
B2RDG1		cDNA, FLJ96593	0	2	3.17808	0% (0.20)	ATP binding; CDP biosynthetic process; UDP biosynthetic process; UMP kinase activity; cytidylate kinase activity; cytosol; dCDP biosynthetic process; dUDP biosynthetic process; nucleobase-containing small molecule interconversion; nucleoside diphosphate kinase activity; nucleoside triphosphate biosynthetic process; nucleus; ovulation cycle process; phthalate metabolic process; uridine kinase acti…	Catalyzes the phosphorylation of pyrimidine nucleoside monophosphates at the expense of ATP. Plays an important role in de novo pyrimidine nucleotide biosynthesis. Has preference for UMP and CMP as phosphate acceptors. Also displays broad nucleoside diphosphate kinase activity.
P35221	CTNNA1	Catenin alpha-1 (Alpha E-catenin) (Cadherin-associated protein) (Renal carcinoma antigen NY-REN-13)	0	2	3.17808	0% (0.20)	cell communication; phosphatidylinositol binding	0
B4DHN5	SDCBP	Syntenin-1 (cDNA FLJ55055, moderately similar to Syntenin-1)	0	2	3.17808	0% (0.20)	enoyl-CoA hydratase activity; fatty acid beta-oxidation; mitochondrial matrix	Straight-chain enoyl-CoA thioesters from C4 up to at least C16 are processed, although with decreasing catalytic rate.
P49321	NASP	Nuclear autoantigenic sperm protein (NASP)	0	2	3.17808	0% (0.20)	0	0
P56537	EIF6 EIF3A ITGB4BP OK/SW-cl.27	Eukaryotic translation initiation factor 6 (eIF-6) (B(2)GCN homolog) (B4 integrin interactor) (CAB) (p27(BBP))	0	2	3.17808	0% (0.20)	cell-cell adhesion; cytoplasm; endocytic vesicle; filamentous actin; mitosis; nucleolus; perinuclear region of cytoplasm; plasma membrane; proteasome-mediated ubiquitin-dependent protein catabolic process; protein complex assembly; regulation of receptor-mediated endocytosis; ruffle; signal transduction; structural constituent of cytoskeleton; substrate-dependent cell migration, cell extension; v…	Seems to act as an adapter protein between membrane proteins and the actin cytoskeleton. In collaboration with CBLC, modulates the rate of RET turnover and may act as regulatory checkpoint that limits the potency of GDNF on neuronal survival. Controls CBLC function, converting it from an inhibitor to a promoter of RET degradation. May play a role in receptor clustering and cytoskeletal polarity i…
A6NHL2	TUBAL3	Tubulin alpha chain-like 3	0	2	3.17808	0% (0.20)	'de novo' posttranslational protein folding; GTP binding; GTPase activity; cytoplasm; microtubule; microtubule-based process; plasma membrane; protein polymerization; structural constituent of cytoskeleton	Tubulin is the major constituent of microtubules. It binds two moles of GTP, one at an exchangeable site on the beta chain and one at a non-exchangeable site on the alpha chain (By similarity).
P02786	TFRC	Transferrin receptor protein 1 (TR) (TfR) (TfR1) (Trfr) (T9) (p90) (CD antigen CD71) [Cleaved into: Transferrin receptor protein 1, serum form (sTfR)]	10	25	2.85604	95% (0.0014)	transferase activity, transferring acyl groups other than amino-acyl groups	0
B3KXU8		cDNA FLJ46087 fis, clone TESTI2009497, highly similar to GPI-anchored protein p137	1	4	2.85244	0% (0.13)	GTP binding; GTPase activity; GTPase inhibitor activity; cell cycle; centrosome; centrosome organization; lateral plasma membrane; maintenance of protein location in nucleus; mitochondrial intermembrane space; negative regulation of GTPase activity; nucleus; positive regulation of cell-substrate adhesion; positive regulation of microtubule polymerization; small GTPase mediated signal transduction…	Small GTP-binding protein which cycles between an inactive GDP-bound and an active GTP-bound form, and the rate of cycling is regulated by guanine nucleotide exchange factors (GEF) and GTPase-activating proteins (GAP). GTP-binding protein that does not act as an allosteric activator of the cholera toxin catalytic subunit. Regulates formation of new microtubules and centrosome integrity. Prevents …
P42224	STAT1	Signal transducer and activator of transcription 1-alpha/beta (Transcription factor ISGF-3 components p91/p84)	1	4	2.85244	0% (0.13)	ATP binding; ATP catabolic process; ATPase activity; arsenite transmembrane transporter activity; cytoplasm; endoplasmic reticulum; metal ion binding; nucleolus; protein insertion into ER membrane	ATPase required for the post-translational delivery of tail-anchored (TA) proteins to the endoplasmic reticulum. Recognizes and selectively binds the transmembrane domain of TA proteins in the cytosol. This complex then targets to the endoplasmic reticulum by membrane-bound receptors, where the tail-anchored protein is released for insertion. This process is regulated by ATP binding and hydrolysi…
P19022	CDH2 CDHN NCAD	Cadherin-2 (CDw325) (Neural cadherin) (N-cadherin) (CD antigen CD325)	1	4	2.85244	0% (0.13)	DNA damage response, signal transduction by p53 class mediator; DNA repair; autophagy; cysteine-type endopeptidase activity; early endosome; intermediate filament cytoskeleton; ion channel binding; nucleus; protein deubiquitination; regulation of autophagy; ubiquitin thiolesterase activity; ubiquitin-dependent protein catabolic process; ubiquitin-specific protease activity	Hydrolase that can remove conjugated ubiquitin from target proteins such as p53/TP53, BECN1, SNX3 and CFTR. Acts as an essential regulator of p53/TP53 stability: in unstressed cells, specifically deubiquitinates p53/TP53 in the cytoplasm, leading to counteract MDM2 action and stabilize p53/TP53. Following DNA damage, translocates to the nucleus and deubiquitinates p53/TP53, leading to regulate th…
Q59G24		Activated RNA polymerase II transcription cofactor 4 variant (Fragment)	1	4	2.85244	0% (0.13)	ATP binding; ATP catabolic process; ATPase activity; inflammatory response; nuclear envelope; nucleoplasm; polysomal ribosome; ribosome; ribosome binding; translation activator activity; translation factor activity, nucleic acid binding; translational initiation	Isoform 2 is required for efficient Cap- and IRES-mediated mRNA translation initiation. Isoform 2 is not involved in the ribosome biogenesis.
Q14690	PDCD11 KIAA0185	Protein RRP5 homolog (NF-kappa-B-binding protein) (NFBP) (Programmed cell death protein 11)	1	4	2.85244	0% (0.13)	cytoplasm	0
Q9H845	ACAD9	Acyl-CoA dehydrogenase family member 9, mitochondrial (ACAD-9) (EC 1.3.99.-)	1	4	2.85244	0% (0.13)	ATP binding; protein serine/threonine kinase activity	0
J3KR97	TBCD	Tubulin-specific chaperone D	1	4	2.85244	0% (0.13)	apoptotic process; blastocyst development; dolichyl-diphosphooligosaccharide-protein glycotransferase activity; integral component of membrane; negative regulation of apoptotic process; oligosaccharyltransferase complex; post-translational protein modification; protein N-linked glycosylation via asparagine; response to drug; response to nutrient	Essential subunit of the N-oligosaccharyl transferase (OST) complex which catalyzes the transfer of a high mannose oligosaccharide from a lipid-linked oligosaccharide donor to an asparagine residue within an Asn-X-Ser/Thr consensus motif in nascent polypeptide chains. N-glycosylation occurs cotranslationally and the complex associates with the Sec61 complex at the channel-forming translocon compl…
P43246	MSH2	DNA mismatch repair protein Msh2 (hMSH2) (MutS protein homolog 2)	1	4	2.85244	0% (0.13)	RNA binding; SMN-Sm protein complex; U1 snRNP; U12-type spliceosomal complex; U4 snRNP; U7 snRNP; catalytic step 2 spliceosome; cytosol; hair cycle; histone mRNA metabolic process; mRNA 3'-end processing; methylosome; ncRNA metabolic process; nucleoplasm; pICln-Sm protein complex; spliceosomal complex assembly; spliceosomal snRNP assembly; termination of RNA polymerase II transcription	Core component of the spliceosomal U1, U2, U4 and U5 small nuclear ribonucleoproteins (snRNPs), the building blocks of the spliceosome. Thereby, plays an important role in the splicing of cellular pre-mRNAs. Most spliceosomal snRNPs contain a common set of Sm proteins SNRPB, SNRPD1, SNRPD2, SNRPD3, SNRPE, SNRPF and SNRPG that assemble in an heptameric protein ring on the Sm site of the small nucl…
A8K5Y7		cDNA FLJ78655, highly similar to Homo sapiens exportin 5 (XPO5), mRNA	1	4	2.85244	0% (0.13)	RNA binding; cell cycle; cellular response to DNA damage stimulus; cytoplasm; positive regulation of cell proliferation; regulation of growth; regulation of transcription, DNA-templated; transcription, DNA-templated	Anti-oncogene that play a role in cell cycle regulation; decreases cell doubling time and anchorage-dependent growth; shortens the duration of G1 transit time and G1/S transition. When constituvely expressed, increases CDK4 and CDK6 kinases activity and CCND1/cyclin D1 protein level, as well as G1 cyclin/CDK complex formation. Plays a role as translation enhancer; Recruits the density-regulated p…
E9PIN3	NXF1	Nuclear RNA export factor 1 (Fragment)	1	4	2.85244	0% (0.13)	RNA binding; RNA splicing; mRNA processing; mRNA transport; nucleus	Involved in mRNA splicing and in the nonsense-mediated decay (NMD) pathway (By similarity).
Q13347	EIF3I EIF3S2 TRIP1	Eukaryotic translation initiation factor 3 subunit I (eIF3i) (Eukaryotic translation initiation factor 3 subunit 2) (TGF-beta receptor-interacting protein 1) (TRIP-1) (eIF-3-beta) (eIF3 p36)	2	6	2.72735	0% (0.089)	0	0
B9A018	USP39	U4/U6.U5 tri-snRNP-associated protein 2	2	6	2.72735	0% (0.089)	nucleus	0
Q14566	MCM6	DNA replication licensing factor MCM6 (EC 3.6.4.12) (p105MCM)	2	6	2.72735	0% (0.089)	RNA splicing; apoptotic process; ceramide metabolic process; chromosome, centromeric region; cytosol; fibroblast growth factor receptor signaling pathway; inactivation of MAPK activity; meiosis; membrane; mesoderm development; metal ion binding; microtubule cytoskeleton; mitochondrion; mitotic nuclear envelope reassembly; negative regulation of cell growth; negative regulation of epithelial to me…	PP2A is the major phosphatase for microtubule-associated proteins (MAPs). PP2A can modulate the activity of phosphorylase B kinase casein kinase 2, mitogen-stimulated S6 kinase, and MAP-2 kinase. Cooperates with SGOL2 to protect centromeric cohesin from separase-mediated cleavage in oocytes specifically during meiosis I (By similarity). Can dephosphorylate SV40 large T antigen and p53/TP53. Activ…
Q56VW8		Serine/threonine-protein phosphatase 2A 55 kDa regulatory subunit B	3	8	2.66126	0% (0.061)	RNA binding; catalytic step 2 spliceosome; mRNA splicing, via spliceosome; nucleolus; nucleoplasm; nucleotide binding	Plays a role in cytoplasmic trafficking of RNA. Binds to the cis-acting response element, A2RE. May be involved in pre-mRNA splicing.
B5BTY4	DDX3X	ATP-dependent RNA helicase DDX3X	4	10	2.62044	95% (0.043)	antioxidant activity; peroxiredoxin activity	0
E1NZA1	PRIC295	Peroxisome proliferator activated receptor interacting complex protein	6	14	2.57281	95% (0.021)	ATP binding; DNA binding; DNA helicase activity; DNA replication initiation; DNA replication origin binding; DNA strand elongation involved in DNA replication; DNA unwinding involved in DNA replication; G1/S transition of mitotic cell cycle; MCM complex; cellular response to interleukin-4; chromatin; metal ion binding; nuclear origin of replication recognition complex; nucleoplasm; nucleosome ass…	Acts as component of the MCM2-7 complex (MCM complex) which is the putative replicative helicase essential for 'once per cell cycle' DNA replication initiation and elongation in eukaryotic cells. The active ATPase sites in the MCM2-7 ring are formed through the interaction surfaces of two neighboring subunits such that a critical structure of a conserved arginine finger motif is provided in trans…
B4DEP6		cDNA FLJ59206, highly similar to Eukaryotic translation initiation factor 4B	3	7	2.37334	0% (0.10)	circadian rhythm; cytosol; extracellular region; heme binding; mitochondrion	May bind free porphyrinogens that may be present in the cell and thus facilitate removal of these potentially toxic compound. Binds with a high affinity to one molecule of heme or porphyrins. It binds metalloporphyrins, free porphyrins and N-methylprotoporphyrin with similar affinities.
B4E290		cDNA FLJ50039, highly similar to Homo sapiens solute carrier family 25, member 24, transcript variant 1, mRNA	2	5	2.35095	0% (0.15)	GTP binding; SRP-dependent cotranslational protein targeting to membrane; activation of signaling protein activity involved in unfolded protein response; cytoplasmic microtubule; endoplasmic reticulum membrane; integral component of membrane; small GTPase mediated signal transduction; translation	Component of the SRP (signal recognition particle) receptor. Ensures, in conjunction with the signal recognition particle, the correct targeting of the nascent secretory proteins to the endoplasmic reticulum membrane system. Has GTPase activity. May mediate the membrane association of SRPR (By similarity).
Q13724	MOGS GCS1	Mannosyl-oligosaccharide glucosidase (EC 3.2.1.106) (Processing A-glucosidase I)	2	5	2.35095	0% (0.15)	ATP binding; DNA binding; DNA duplex unwinding; DNA helicase activity; DNA replication initiation; MCM complex; cell division; nucleus	0
O43237	DYNC1LI2 DNCLI2 LIC2	Cytoplasmic dynein 1 light intermediate chain 2 (Dynein light intermediate chain 2, cytosolic) (LIC-2) (LIC53/55)	2	5	2.35095	0% (0.15)	cysteine-type endopeptidase activity; lysosome; omega peptidase activity; positive regulation of proteasomal ubiquitin-dependent protein catabolic process; protein K48-linked deubiquitination; ubiquitin thiolesterase activity; ubiquitin-dependent protein catabolic process; zinc ion binding	Cleaves linear and branched multiubiquitin polymers with a marked preference for branched polymers. Involved in unanchored 'Lys-48'-linked polyubiquitin disassembly. Binds linear and 'Lys-63'-linked polyubiquitin with a lower affinity. Knock-down of USP5 causes the accumulation of p53/TP53 and an increase in p53/TP53 transcriptional activity because the unanchored polyubiquitin that accumulates i…
Q96IZ0	PAWR PAR4	PRKC apoptosis WT1 regulator protein (Prostate apoptosis response 4 protein) (Par-4)	2	5	2.35095	0% (0.15)	NADP binding; aldo-keto reductase (NADP) activity; cytosol; nitric oxide biosynthetic process; nucleus; regulation of nitric-oxide synthase activity; sepiapterin reductase activity; small molecule metabolic process; tetrahydrobiopterin biosynthetic process	Catalyzes the final one or two reductions in tetra-hydrobiopterin biosynthesis to form 5,6,7,8-tetrahydrobiopterin.
Q59ET3		Chaperonin containing TCP1, subunit 6A isoform a variant (Fragment)	12	24	2.33199	95% (0.0072)	UMP salvage; cellular response to glucose starvation; cytosol; nucleotide catabolic process; pyrimidine nucleobase metabolic process; pyrimidine nucleoside catabolic process; pyrimidine nucleoside salvage; uridine metabolic process; uridine phosphorylase activity	Catalyzes the reversible phosphorylytic cleavage of uridine and deoxyuridine to uracil and ribose- or deoxyribose-1-phosphate. The produced molecules are then utilized as carbon and energy sources or in the rescue of pyrimidine bases for nucleotide synthesis.
P31689	DNAJA1 DNAJ2 HDJ2 HSJ2 HSPF4	DnaJ homolog subfamily A member 1 (DnaJ protein homolog 2) (HSDJ) (Heat shock 40 kDa protein 4) (Heat shock protein J2) (HSJ-2) (Human DnaJ protein 2) (hDj-2)	1	3	2.3089	0% (0.24)	Golgi apparatus; clathrin adaptor complex; intracellular protein transport; protein transporter activity; vesicle-mediated transport	0
B4DJQ5		cDNA FLJ59211, highly similar to Glucosidase 2 subunit beta	1	3	2.3089	0% (0.24)	integral component of membrane; peptidase activity; signal peptidase complex; signal peptide processing	0
O00232	PSMD12	26S proteasome non-ATPase regulatory subunit 12 (26S proteasome regulatory subunit RPN5) (26S proteasome regulatory subunit p55)	1	3	2.3089	0% (0.24)	fatty-acyl-CoA reductase (alcohol-forming) activity; oxidation-reduction process	0
I3L0K2	TXNDC17	Thioredoxin domain-containing protein 17	1	3	2.3089	0% (0.24)	Fc-epsilon receptor signaling pathway; G1/S transition of mitotic cell cycle; T cell activation; Z disc; calcineurin complex; calcineurin-NFAT signaling cascade; calcium ion binding; calcium ion transport; calmodulin binding; calmodulin-dependent protein phosphatase activity; cellular response to drug; cellular response to glucose stimulus; cytosol; drug binding; enzyme binding; innate immune res…	Calcium-dependent, calmodulin-stimulated protein phosphatase. Many of the substrates contain a PxIxIT motif. This subunit may have a role in the calmodulin activation of calcineurin. Dephosphorylates DNM1L, HSPB1 and SSH1.
H3BLU7	AKR7A2	Aflatoxin B1 aldehyde reductase member 2 (Fragment)	1	3	2.3089	0% (0.24)	ATP binding; cytoplasm; nucleus; protein serine/threonine kinase activity	0
B7Z8P5		cDNA FLJ51438, highly similar to Probable ATP-dependent RNA helicase DHX36 (EC 3.6.1.-) (Fragment)	1	3	2.3089	0% (0.24)	activation of signaling protein activity involved in unfolded protein response; cellular protein metabolic process; endoplasmic reticulum lumen; mRNA modification; nucleus; protein folding	Serves as a co-chaperone for HSPA5. Binds directly to both unfolded proteins that are substrates for ERAD and nascent unfolded peptide chains, but dissociates from the HSPA5-unfolded protein complex before folding is completed. May help recruiting HSPA5 and other chaperones to the substrate. Stimulates HSPA5 ATPase activity.
H0YK72	SEC11A SEC11L1 hCG_26624	SEC11-like 1 (S. cerevisiae), isoform CRA_a (Signal peptidase complex catalytic subunit SEC11A)	1	3	2.3089	0% (0.24)	0	0
Q9BY32	ITPA C20orf37 My049 OK/SW-cl.9	Inosine triphosphate pyrophosphatase (ITPase) (Inosine triphosphatase) (EC 3.6.1.19) (Non-canonical purine NTP pyrophosphatase) (Non-standard purine NTP pyrophosphatase) (Nucleoside-triphosphate diphosphatase) (Nucleoside-triphosphate pyrophosphatase) (NTPase) (Putative oncogene protein hlc14-06-p)	1	3	2.3089	0% (0.24)	PML body; eukaryotic 43S preinitiation complex; eukaryotic 48S preinitiation complex; eukaryotic translation initiation factor 3 complex; formation of translation preinitiation complex; regulation of translational initiation; translation initiation factor activity	Component of the eukaryotic translation initiation factor 3 (eIF-3) complex, which is required for several steps in the initiation of protein synthesis. The eIF-3 complex associates with the 40S ribosome and facilitates the recruitment of eIF-1, eIF-1A, eIF-2:GTP:methionyl-tRNAi and eIF-5 to form the 43S preinitiation complex (43S PIC). The eIF-3 complex stimulates mRNA recruitment to the 43S PIC…
B3KNU0		cDNA FLJ30470 fis, clone BRAWH1000040, highly similar to Rap1 GTPase-GDP dissociation stimulator 1	1	3	2.3089	0% (0.24)	electron carrier activity	0
O60271	SPAG9 HSS KIAA0516 MAPK8IP4 SYD1 HLC6	C-Jun-amino-terminal kinase-interacting protein 4 (JIP-4) (JNK-interacting protein 4) (Cancer/testis antigen 89) (CT89) (Human lung cancer oncogene 6 protein) (HLC-6) (JNK-associated leucine-zipper protein) (JLP) (Mitogen-activated protein kinase 8-interacting protein 4) (Proliferation-inducing protein 6) (Protein highly expressed in testis) (PHET) (Sperm surface protein) (Sperm-associated antige…	1	3	2.3089	0% (0.24)	Rac GTPase activator activity; Rho GTPase activator activity; Rho protein signal transduction; SH3/SH2 adaptor activity; cytosol; intracellular membrane-bounded organelle; plasma membrane; ruffle	GTPase activator for the Rho, Rac and Cdc42 proteins, converting them to the putatively inactive GDP-bound state. Cdc42 seems to be the preferred substrate.
Q10713	PMPCA INPP5E KIAA0123 MPPA	Mitochondrial-processing peptidase subunit alpha (EC 3.4.24.64) (Alpha-MPP) (P-55)	1	3	2.3089	0% (0.24)	adult locomotory behavior; cysteine-type endopeptidase inhibitor activity; cytoplasm; nucleolus; regulation of apoptotic process	This is an intracellular thiol proteinase inhibitor. Tightly binding reversible inhibitor of cathepsins L, H and B.
Q9NR50	EIF2B3	Translation initiation factor eIF-2B subunit gamma (eIF-2B GDP-GTP exchange factor subunit gamma)	1	3	2.3089	0% (0.24)	calcium ion binding; calcium-dependent cysteine-type endopeptidase activity; cytoplasm; plasma membrane; positive regulation of cell proliferation	Regulatory subunit of the calcium-regulated non-lysosomal thiol-protease which catalyzes limited proteolysis of substrates involved in cytoskeletal remodeling and signal transduction.
Q6IAA8	LAMTOR1 C11orf59 PDRO PP7157	Ragulator complex protein LAMTOR1 (Late endosomal/lysosomal adaptor and MAPK and MTOR activator 1) (Lipid raft adaptor protein p18) (Protein associated with DRMs and endosomes) (p27Kip1-releasing factor from RhoA) (p27RF-Rho)	1	3	2.3089	0% (0.24)	dephosphorylation; fructose-2,6-bisphosphate 2-phosphatase activity; intracellular; negative regulation of macromitophagy; negative regulation of reactive oxygen species metabolic process; positive regulation of cardiac muscle cell apoptotic process	Fructose-bisphosphatase hydrolyzing fructose-2,6-bisphosphate as well as fructose-1,6-bisphosphate. Inhibits glycolysis by reducing cellular levels of fructose-2,6-bisphosphate. May protect cells against reactive oxygen species and against apoptosis induced by tp53.
B4DIZ2	UBE2K	Ubiquitin-conjugating enzyme E2 K (cDNA FLJ57995, moderately similar to Ubiquitin-conjugating enzyme E2-25 kDa (EC 6.3.2.19))	1	3	2.3089	0% (0.24)	'de novo' CTP biosynthetic process; ATP binding; CTP biosynthetic process; CTP synthase activity; cytosol; glutamine metabolic process; nucleobase-containing small molecule interconversion; response to drug	Catalyzes the ATP-dependent amination of UTP to CTP with either L-glutamine or ammonia as the source of nitrogen.
A8K132		cDNA FLJ75476, highly similar to Homo sapiens glutaminase (GLS), mRNA	1	3	2.3089	0% (0.24)	ATP binding; ATP catabolic process; GTP binding; cytoplasm; hydrolase activity; nucleolus	Hydrolyzes ATP, and can also hydrolyze GTP with lower efficiency. Has lower affinity for GTP.
P62495	ETF1 ERF1 RF1 SUP45L1	Eukaryotic peptide chain release factor subunit 1 (Eukaryotic release factor 1) (eRF1) (Protein Cl1) (TB3-1)	7	14	2.26079	95% (0.038)	#N/A	#N/A
B7Z899		cDNA FLJ55506, highly similar to Puromycin-sensitive aminopeptidase (EC3.4.11.-)	7	14	2.26079	95% (0.038)	Ras protein signal transduction; cell junction assembly; cytosol; signal transduction	Potentially plays a role in the Ras signal transduction pathway. Capable of suppressing v-Ras transformation in vitro.
B4DNJ6	STRAP	Serine-threonine kinase receptor-associated protein (cDNA FLJ51909, highly similar to Serine-threonine kinase receptor-associatedprotein)	5	10	2.20101	0% (0.077)	ATP binding; DNA binding; DNA duplex unwinding; DNA helicase activity; DNA replication initiation; MCM complex	0
P54709	ATP1B3	Sodium/potassium-transporting ATPase subunit beta-3 (Sodium/potassium-dependent ATPase subunit beta-3) (ATPB-3) (CD antigen CD298)	5	10	2.20101	0% (0.077)	ATP binding; ATP metabolic process; adenylate kinase activity; cytoplasm; nucleoside diphosphate kinase activity; nucleoside diphosphate phosphorylation; nucleoside triphosphate biosynthetic process	0
P52292	KPNA2 RCH1 SRP1	Importin subunit alpha-1 (Karyopherin subunit alpha-2) (RAG cohort protein 1) (SRP1-alpha)	5	10	2.20101	0% (0.077)	L-phenylalanine catabolic process; arginine catabolic process; cellular nitrogen compound metabolic process; cytosol; fumarylacetoacetase activity; metal ion binding; tyrosine catabolic process	0
E5RHG6	TBCA	Tubulin-specific chaperone A	0	1	2.20001	0% (0.45)	fumarate hydratase activity; fumarate metabolic process; homeostasis of number of cells within a tissue; mitochondrial matrix; tricarboxylic acid cycle; tricarboxylic acid cycle enzyme complex	Also acts as a tumor suppressor.
Q9H444	CHMP4B C20orf178 SHAX1	Charged multivesicular body protein 4b (Chromatin-modifying protein 4b) (CHMP4b) (SNF7 homolog associated with Alix 1) (SNF7-2) (hSnf7-2) (Vacuolar protein sorting-associated protein 32-2) (Vps32-2) (hVps32-2)	0	1	2.20001	0% (0.45)	aminopeptidase activity; metallopeptidase activity; proteolysis; zinc ion binding	0
O15143	ARPC1B ARC41	Actin-related protein 2/3 complex subunit 1B (Arp2/3 complex 41 kDa subunit) (p41-ARC)	0	1	2.20001	0% (0.45)	lysosome organization; mitochondrion; neuromuscular process controlling balance; proteolysis; serine-type endopeptidase activity	0
Q9BTV4	TMEM43 UNQ2564/PRO6244	Transmembrane protein 43 (Protein LUMA)	0	1	2.20001	0% (0.45)	chromosome, centromeric region; mitosis; nucleus	0
Q03135	CAV1 CAV	Caveolin-1	0	1	2.20001	0% (0.45)	0	0
B2RB07		cDNA, FLJ95243, highly similar to Homo sapiens ubiquitin carboxyl-terminal hydrolase L5 (UCHL5), mRNA	0	1	2.20001	0% (0.45)	ATP binding; B cell differentiation; DNA-dependent ATPase activity; MutSalpha complex; MutSbeta complex; Y-form DNA binding; cell cycle arrest; centromeric DNA binding; damaged DNA binding; determination of adult lifespan; double-strand break repair; double-strand/single-strand DNA junction binding; germ cell development; guanine/thymine mispair binding; in utero embryonic development; intra-S DN…	Component of the post-replicative DNA mismatch repair system (MMR). Forms two different heterodimers: MutS alpha (MSH2-MSH6 heterodimer) and MutS beta (MSH2-MSH3 heterodimer) which binds to DNA mismatches thereby initiating DNA repair. When bound, heterodimers bend the DNA helix and shields approximately 20 base pairs. MutS alpha recognizes single base mismatches and dinucleotide insertion-deleti…
A6NCK0	NAE1	NEDD8-activating enzyme E1 regulatory subunit	0	1	2.20001	0% (0.45)	intracellular protein transport; nucleus	0
A6H8X9	CEP170	Centrosomal protein 170kDa	0	1	2.20001	0% (0.45)	RNA binding; cytoplasm; mRNA export from nucleus; nucleotide binding; nucleus	0
Q70UQ0	IKBIP IKIP	Inhibitor of nuclear factor kappa-B kinase-interacting protein (I kappa-B kinase-interacting protein) (IKBKB-interacting protein) (IKK-interacting protein)	0	1	2.20001	0% (0.45)	JAK-STAT cascade involved in growth hormone signaling pathway; RNA polymerase II core promoter proximal region sequence-specific DNA binding; RNA polymerase II core promoter sequence-specific DNA binding; RNA polymerase II core promoter sequence-specific DNA binding transcription factor activity; apoptotic process; axon; blood circulation; calcium ion binding; cellular response to insulin stimulu…	Signal transducer and transcription activator that mediates cellular responses to interferons (IFNs), cytokine KITLG/SCF and other cytokines and other growth factors. Following type I IFN (IFN-alpha and IFN-beta) binding to cell surface receptors, signaling via protein kinases leads to activation of Jak kinases (TYK2 and JAK1) and to tyrosine phosphorylation of STAT1 and STAT2. The phosphorylated…
Q53FA5		Protein translocation complex beta variant (Fragment)	0	1	2.20001	0% (0.45)	0	0
A2RTY6	ITIH2 hCG_25115	Inter-alpha (Globulin) inhibitor H2 (Inter-alpha (Globulin) inhibitor H2, isoform CRA_b) (cDNA FLJ75038, highly similar to Homo sapiens inter-alpha (globulin) inhibitor H2 (ITIH2), mRNA)	0	1	2.20001	0% (0.45)	actin binding; bleb; cardiac muscle contraction; cellular response to reactive oxygen species; cytosol; filamentous actin; in utero embryonic development; muscle filament sliding; muscle thin filament tropomyosin; negative regulation of cell migration; positive regulation of ATPase activity; positive regulation of cell adhesion; positive regulation of heart rate by epinephrine; positive regulatio…	Binds to actin filaments in muscle and non-muscle cells. Plays a central role, in association with the troponin complex, in the calcium dependent regulation of vertebrate striated muscle contraction. Smooth muscle contraction is regulated by interaction with caldesmon. In non-muscle cells is implicated in stabilizing cytoskeleton actin filaments.
H3BPE1	MACF1	Microtubule-actin cross-linking factor 1, isoforms 1/2/3/5	0	1	2.20001	0% (0.45)	RNA binding; SRP-dependent cotranslational protein targeting to membrane; cytosolic large ribosomal subunit; membrane; nuclear-transcribed mRNA catabolic process, nonsense-mediated decay; polysomal ribosome; ribosome biogenesis; structural constituent of ribosome; translational elongation; translational initiation; translational termination; viral transcription	0
B4DDQ8		cDNA FLJ50439, highly similar to Phosphoglucomutase-1 (EC 5.4.2.2)	0	1	2.20001	0% (0.45)	RNA binding; RNA transport; catalytic step 2 spliceosome; cytoplasm; mRNA splicing, via spliceosome; negative regulation of mRNA splicing, via spliceosome; nucleolus; nucleoplasm; nucleotide binding; pre-mRNA intronic binding; single-stranded telomeric DNA binding	Involved with pre-mRNA processing. Forms complexes (ribonucleosomes) with at least 20 other different hnRNP and heterogeneous nuclear RNA in the nucleus.
P49792	RANBP2 NUP358	E3 SUMO-protein ligase RanBP2 (EC 6.3.2.-) (358 kDa nucleoporin) (Nuclear pore complex protein Nup358) (Nucleoporin Nup358) (Ran-binding protein 2) (RanBP2) (p270)	0	1	2.20001	0% (0.45)	ATP binding	0
Q9C0C2	TNKS1BP1 KIAA1741 TAB182	182 kDa tankyrase-1-binding protein	0	1	2.20001	0% (0.45)	U12-type spliceosomal complex; anterior/posterior pattern specification; catalytic step 2 spliceosome; chromatin binding; mRNA splicing, via spliceosome; nuclear speck; nucleoplasm	Subunit of the splicing factor SF3B required for 'A' complex assembly formed by the stable binding of U2 snRNP to the branchpoint sequence (BPS) in pre-mRNA. Sequence independent binding of SF3A/SF3B complex upstream of the branch site is essential, it may anchor U2 snRNP to the pre-mRNA. May also be involved in the assembly of the 'E' complex. Belongs also to the minor U12-dependent spliceosome,…
Q59HE3		Calpastatin isoform a variant (Fragment)	0	1	2.20001	0% (0.45)	L-malate dehydrogenase activity; NAD binding; NADH metabolic process; cellular carbohydrate metabolic process; centrosome; cytosol; diiodophenylpyruvate reductase activity; gluconeogenesis; malate metabolic process; malic enzyme activity; mitochondrion; oxaloacetate metabolic process; small molecule metabolic process; tricarboxylic acid cycle	0
Q13618	CUL3 KIAA0617	Cullin-3 (CUL-3)	0	1	2.20001	0% (0.45)	cellular amino acid metabolic process; oxidoreductase activity, acting on the CH-NH2 group of donors, NAD or NADP as acceptor	0
Q9BXK5	BCL2L13 MIL1 CD003	Bcl-2-like protein 13 (Bcl2-L-13) (Bcl-rambo) (Protein Mil1)	0	1	2.20001	0% (0.45)	carbohydrate binding; carbohydrate metabolic process; hydrolase activity, hydrolyzing O-glycosyl compounds; integral component of membrane; intracellular protein transport; protein transporter activity; regulation of G-protein coupled receptor protein signaling pathway	0
Q53GY1		BCL2-associated athanogene 3 variant (Fragment)	0	1	2.20001	0% (0.45)	cytoplasm; microtubule; microtubule cytoskeleton; plasma membrane	0
B4DN71		cDNA FLJ54105, highly similar to Sulfatase-modifying factor 2	0	1	2.20001	0% (0.45)	cell proliferation; cytosol; erythrocyte homeostasis; heme binding; hydrogen peroxide catabolic process; melanosome; mitochondrial matrix; mitochondrion; natural killer cell mediated cytotoxicity; nuclear euchromatin; nucleolus; nucleus; peroxisomal matrix; regulation of NF-kappaB import into nucleus; regulation of stress-activated MAPK cascade; removal of superoxide radicals; skeletal system dev…	Involved in redox regulation of the cell. Reduces peroxides with reducing equivalents provided through the thioredoxin system but not from glutaredoxin. May play an important role in eliminating peroxides generated during metabolism. Might participate in the signaling cascades of growth factors and tumor necrosis factor-alpha by regulating the intracellular concentrations of H(2)O(2). Reduces an …
E9PEZ3	DIAPH1	Protein diaphanous homolog 1	0	1	2.20001	0% (0.45)	RNA binding	0
Q9UN37	VPS4A VPS4	Vacuolar protein sorting-associated protein 4A (EC 3.6.4.6) (Protein SKD2) (VPS4-1) (hVPS4)	0	1	2.20001	0% (0.45)	GTP binding; GTPase activity; membrane; small GTPase mediated signal transduction	0
Q96JM3	CHAMP1 C13orf8 CAMP KIAA1802 ZNF828	Chromosome alignment-maintaining phosphoprotein 1 (Zinc finger protein 828)	0	1	2.20001	0% (0.45)	ATP binding; metabolic process; motor activity; myosin complex	0
E9PKP7	UBTF	Nucleolar transcription factor 1	0	1	2.20001	0% (0.45)	SRP-dependent cotranslational protein targeting to membrane; cytosolic small ribosomal subunit; nuclear-transcribed mRNA catabolic process, nonsense-mediated decay; nucleolus; translational elongation; translational initiation; translational termination; viral transcription	Component of the 40S ribosomal subunit.
O15397	IPO8 RANBP8	Importin-8 (Imp8) (Ran-binding protein 8) (RanBP8)	0	1	2.20001	0% (0.45)	dolichyl-diphosphooligosaccharide-protein glycotransferase activity; endoplasmic reticulum membrane; protein N-linked glycosylation via asparagine	0
B1AKJ6	OSBPL9 hCG_1780933	Oxysterol-binding protein	0	1	2.20001	0% (0.45)	RNA binding; SRP-dependent cotranslational protein targeting to membrane; cytosolic large ribosomal subunit; nuclear-transcribed mRNA catabolic process, nonsense-mediated decay; structural constituent of ribosome; translational elongation; translational initiation; translational termination; viral transcription	Binds directly to 26S ribosomal RNA (By similarity).
P36915	GNL1 HSR1	Guanine nucleotide-binding protein-like 1 (GTP-binding protein HSR1)	0	1	2.20001	0% (0.45)	'de novo' IMP biosynthetic process; ATP binding; cytosol; phosphoribosylaminoimidazole carboxylase activity; phosphoribosylaminoimidazolesuccinocarboxamide synthase activity; purine nucleobase biosynthetic process; purine ribonucleoside monophosphate biosynthetic process	0
Q8TC07	TBC1D15	TBC1 domain family member 15 (GTPase-activating protein RAB7) (GAP for RAB7) (Rab7-GAP)	0	1	2.20001	0% (0.45)	small ribosomal subunit; structural constituent of ribosome; translation	0
B4DZ67	NUP107	Nuclear pore complex protein Nup107 (cDNA FLJ58739, highly similar to Nuclear pore complex protein Nup107)	0	1	2.20001	0% (0.45)	SREBP signaling pathway; eukaryotic translation initiation factor 2 complex; positive regulation of signal transduction; protein phosphorylation; regulation of translation; ribosome assembly; ribosome binding; tRNA binding; translation initiation factor activity	Functions in the early steps of protein synthesis of a small number of specific mRNAs. Acts by directing the binding of methionyl-tRNAi to 40S ribosomal subunits. In contrast to the eIF-2 complex, it binds methionyl-tRNAi to 40 S subunits in a codon-dependent manner, whereas the eIF-2 complex binds methionyl-tRNAi to 40 S subunits in a GTP-dependent manner. May act by impiging the expression of s…
P49821	NDUFV1 UQOR1	NADH dehydrogenase [ubiquinone] flavoprotein 1, mitochondrial (EC 1.6.5.3) (EC 1.6.99.3) (Complex I-51kD) (CI-51kD) (NADH dehydrogenase flavoprotein 1) (NADH-ubiquinone oxidoreductase 51 kDa subunit)	0	1	2.20001	0% (0.45)	DNA binding; chromatin; lamin binding; nuclear envelope; nuclear inner membrane; regulation of transcription, DNA-templated	May be involved in the structural organization of the nucleus and in the post-mitotic nuclear assembly. Plays an important role, together with LMNA, in the nuclear anchorage of RB1.; TP and TP5 may play a role in T-cell development and function. TP5 is an immunomodulating pentapeptide.
B2R5Y4		cDNA, FLJ92684, highly similar to Homo sapiens IK cytokine, down-regulator of HLA II (IK), mRNA	0	1	2.20001	0% (0.45)	ERBB signaling pathway; cell proliferation; cytoskeleton; extracellular vesicular exosome; mRNA transport; negative regulation of protein autophosphorylation; negative regulation of protein tyrosine kinase activity; negative regulation of signaling; nuclear pore; nucleus; perinuclear region of cytoplasm; protein activation cascade; protein phosphatase binding; protein transport; ribonucleoprotein…	Required for normal vault structure. Vaults are multi-subunit structures that may act as scaffolds for proteins involved in signal transduction. Vaults may also play a role in nucleo-cytoplasmic transport. Down-regulates INFG-mediated STAT1 signaling and subsequent activation of JAK. Down-regulates SRC activity and signaling through MAP kinases.
Q9Y613	FHOD1 FHOS FHOS1	FH1/FH2 domain-containing protein 1 (Formin homolog overexpressed in spleen 1) (FHOS) (Formin homology 2 domain-containing protein 1)	0	1	2.20001	0% (0.45)	proteasome complex	0
B4DEN6		cDNA FLJ55549, highly similar to 3-ketoacyl-CoA thiolase, peroxisomal (EC 2.3.1.16)	0	1	2.20001	0% (0.45)	nucleic acid binding; nucleotide binding	0
O43681	ASNA1 ARSA TRC40	ATPase ASNA1 (EC 3.6.-.-) (Arsenical pump-driving ATPase) (Arsenite-stimulated ATPase) (Transmembrane domain recognition complex 40 kDa ATPase subunit) (hARSA-I) (hASNA-I)	0	1	2.20001	0% (0.45)	Fc-epsilon receptor signaling pathway; MAPK cascade; Ras protein signal transduction; activation of MAPKK activity; axon guidance; cytoplasmic sequestering of protein; cytoplasmic vesicle membrane; cytosol; epidermal growth factor receptor signaling pathway; extracellular vesicular exosome; fibroblast growth factor receptor signaling pathway; gene expression; hippo signaling; innate immune respon…	Adapter protein implicated in the regulation of a large spectrum of both general and specialized signaling pathways. Binds to a large number of partners, usually by recognition of a phosphoserine or phosphothreonine motif. Binding generally results in the modulation of the activity of the binding partner. Negative regulator of osteogenesis. Blocks the nuclear translocation of the phosphorylated f…
Q08209	PPP3CA CALNA CNA	Serine/threonine-protein phosphatase 2B catalytic subunit alpha isoform (EC 3.1.3.16) (CAM-PRP catalytic subunit) (Calmodulin-dependent calcineurin A subunit alpha isoform)	0	1	2.20001	0% (0.45)	GTP binding; GTPase activity; cytoplasm; microtubule; microtubule-based process; protein polymerization; structural constituent of cytoskeleton	Tubulin is the major constituent of microtubules. It binds two moles of GTP, one at an exchangeable site on the beta chain and one at a non-exchangeable site on the alpha chain (By similarity).
Q5QPR4	CDK11A	Cyclin-dependent kinase 11A	0	1	2.20001	0% (0.45)	GTP binding; GTPase activity; cytoplasm; microtubule; microtubule cytoskeleton; microtubule-based process; protein polymerization; structural constituent of cytoskeleton	Tubulin is the major constituent of microtubules. It binds two moles of GTP, one at an exchangeable site on the beta chain and one at a non-exchangeable site on the alpha chain (By similarity).
B1AHD1	NHP2L1	NHP2-like protein 1	0	1	2.20001	0% (0.45)	ATP binding; CTP biosynthetic process; GTP biosynthetic process; UTP biosynthetic process; cytoplasm; nucleoside diphosphate kinase activity	0
O95983	MBD3	Methyl-CpG-binding domain protein 3 (Methyl-CpG-binding protein MBD3)	0	1	2.20001	0% (0.45)	intracellular; zinc ion binding	0
Q9NY61	AATF CHE1 DED HSPC277	Protein AATF (Apoptosis-antagonizing transcription factor) (Rb-binding protein Che-1)	0	1	2.20001	0% (0.45)	'de novo' posttranslational protein folding; ATP binding; Golgi apparatus; acrosomal vesicle; binding of sperm to zona pellucida; cell body; cell junction; centrosome; chaperonin-containing T-complex; cytosol; microtubule; nuclear heterochromatin; nucleus; pericentriolar material; plasma membrane; tubulin complex assembly; unfolded protein binding; zona pellucida receptor complex	Molecular chaperone; assists the folding of proteins upon ATP hydrolysis. As part of the BBS/CCT complex may play a role in the assembly of BBSome, a complex involved in ciliogenesis regulating transports vesicles to the cilia. Known to play a role, in vitro, in the folding of actin and tubulin.
E9PAM4	PI4K2A	Phosphatidylinositol 4-kinase type 2-alpha (Uncharacterized protein)	0	1	2.20001	0% (0.45)	'de novo' IMP biosynthetic process; IMP cyclohydrolase activity; brainstem development; cerebellum development; cerebral cortex development; cytosol; dihydrofolate metabolic process; mitochondrion; nucleoside metabolic process; organ regeneration; phosphoribosylaminoimidazolecarboxamide formyltransferase activity; purine nucleobase metabolic process; purine ribonucleoside monophosphate biosynthet…	Bifunctional enzyme that catalyzes 2 steps in purine biosynthesis.
Q9H5V8	CDCP1 TRASK UNQ2486/PRO5773	CUB domain-containing protein 1 (Membrane glycoprotein gp140) (Subtractive immunization M plus HEp3-associated 135 kDa protein) (SIMA135) (Transmembrane and associated with src kinases) (CD antigen CD318)	0	1	2.20001	0% (0.45)	0	0
P19784	CSNK2A2 CK2A2	Casein kinase II subunit alpha' (CK II alpha') (EC 2.7.11.1)	0	1	2.20001	0% (0.45)	calcium ion binding; endoplasmic reticulum; protein folding	0
A8K2H6		Lipase	0	1	2.20001	0% (0.45)	GTP binding; GTPase activity; cytoplasm; microtubule; microtubule-based process; protein polymerization; structural constituent of cytoskeleton	Tubulin is the major constituent of microtubules. It binds two moles of GTP, one at an exchangeable site on the beta chain and one at a non-exchangeable site on the alpha chain (By similarity).
Q9NY12	GAR1 NOLA1	H/ACA ribonucleoprotein complex subunit 1 (Nucleolar protein family A member 1) (snoRNP protein GAR1)	0	1	2.20001	0% (0.45)	ATP binding; aggresome; cytosol; double-stranded RNA binding; endoplasmic reticulum; gene expression; mRNA catabolic process; mitochondrion; negative regulation of apoptotic process; negative regulation of cell growth; negative regulation of cell proliferation; negative regulation of extrinsic apoptotic signaling pathway in absence of ligand; negative regulation of inclusion body assembly; nuclea…	In cooperation with other chaperones, Hsp70s stabilize preexistent proteins against aggregation and mediate the folding of newly translated polypeptides in the cytosol as well as within organelles. These chaperones participate in all these processes through their ability to recognize nonnative conformations of other proteins. They bind extended peptide segments with a net hydrophobic character ex…
B3KRB2		cDNA FLJ33964 fis, clone CTONG2019029, highly similar to Pseudouridylate synthase 7 homolog (EC 5.4.99.-)	0	1	2.20001	0% (0.45)	'de novo' IMP biosynthetic process; ATP binding; brainstem development; cerebellum development; cerebral cortex development; cytosol; glycine metabolic process; metal ion binding; methylation; methyltransferase activity; phosphoribosylamine-glycine ligase activity; phosphoribosylformylglycinamidine cyclo-ligase activity; phosphoribosylglycinamide formyltransferase activity; purine nucleobase bios…	0
Q8TCJ2	STT3B SIMP	Dolichyl-diphosphooligosaccharide--protein glycosyltransferase subunit STT3B (Oligosaccharyl transferase subunit STT3B) (STT3-B) (EC 2.4.99.18) (Source of immunodominant MHC-associated peptides homolog)	0	1	2.20001	0% (0.45)	DNA binding; SRP-dependent cotranslational protein targeting to membrane; cytosolic large ribosomal subunit; mRNA binding; nuclear-transcribed mRNA catabolic process, nonsense-mediated decay; rRNA processing; ribosomal large subunit biogenesis; structural constituent of ribosome; translational elongation; translational initiation; translational termination; viral transcription	Binds to G-rich structures in 28S rRNA and in mRNAs. Plays a regulatory role in the translation apparatus; inhibits cell-free translation of mRNAs.
Q15155	NOMO1 PM5	Nodal modulator 1 (pM5 protein)	0	1	2.20001	0% (0.45)	ATP binding; aminoacyl-tRNA editing activity; cytoplasm; leucine-tRNA ligase activity; leucyl-tRNA aminoacylation; regulation of translational fidelity	0
B4DKK2	SRI	Sorcin (cDNA FLJ60640, highly similar to Sorcin)	0	1	2.20001	0% (0.45)	eukaryotic 43S preinitiation complex; eukaryotic 48S preinitiation complex; eukaryotic translation initiation factor 3 complex; formation of translation preinitiation complex; nucleotide binding; regulation of translational initiation; translation initiation factor activity	Component of the eukaryotic translation initiation factor 3 (eIF-3) complex, which is involved in protein synthesis and, together with other initiation factors, stimulates binding of mRNA and methionyl-tRNAi to the 40S ribosome (By similarity).; Component of the eukaryotic translation initiation factor 3 (eIF-3) complex, which is required for several steps in the initiation of protein synthesis. …
H0Y539	SHC1	SHC-transforming protein 1 (Fragment)	0	1	2.20001	0% (0.45)	0	0
C9JQD4	PPIH	Peptidyl-prolyl cis-trans isomerase (EC 5.2.1.8) (Fragment)	0	1	2.20001	0% (0.45)	SRP-dependent cotranslational protein targeting to membrane; cytosolic small ribosomal subunit; nuclear-transcribed mRNA catabolic process, nonsense-mediated decay; rRNA binding; ribosome biogenesis; structural constituent of ribosome; translational elongation; translational initiation; translational termination; viral transcription	Located at the top of the head of the 40S subunit, it contacts several helices of the 18S rRNA (By similarity).
Q9BUH6	C9orf142	Uncharacterized protein C9orf142	0	1	2.20001	0% (0.45)	ATP binding; ATP-dependent RNA helicase activity; ATP-dependent protein binding; RNA secondary structure unwinding; U4 snRNA binding; U6 snRNA binding; cytoplasm; negative regulation of DNA damage checkpoint; nuclear speck; positive regulation of DNA-templated transcription, elongation; spliceosomal complex; spliceosomal complex assembly; transcription export complex; viral mRNA export from host …	Involved in nuclear export of spliced and unspliced mRNA. Assembling component of the TREX complex which is thought to couple mRNA transcription, processing and nuclear export, and specifically associates with spliced mRNA and not with unspliced pre-mRNA. TREX is recruited to spliced mRNAs by a transcription-independent mechanism, binds to mRNA upstream of the exon-junction complex (EJC) and is r…
Q13405	MRPL49 C11orf4 NOF1 OK/SW-cl.67	39S ribosomal protein L49, mitochondrial (L49mt) (MRP-L49) (Neighbor of FAU) (NOF) (Protein NOF1)	0	1	2.20001	0% (0.45)	ATP binding; asparagine-tRNA ligase activity; asparaginyl-tRNA aminoacylation; cytosol; mitochondrion; nucleic acid binding; tRNA aminoacylation for protein translation	0
O14929	HAT1 KAT1	Histone acetyltransferase type B catalytic subunit (EC 2.3.1.48) (Histone acetyltransferase 1)	0	1	2.20001	0% (0.45)	0	Cardiac- and muscle-specific transcription factor. May act to regulate the expression of genes involved in the development of myotubes. Plays a critical role in ventricular cardiomyocyte expansion and regulates postnatal skeletal muscle growth and regeneration. Involved in the organized assembly of thick and thin filaments of myofibril sarcomeres (By similarity).
B8ZZQ6	PTMA	Thymosin alpha-1 (Uncharacterized protein)	0	1	2.20001	0% (0.45)	catechol O-methyltransferase activity; catecholamine metabolic process; magnesium ion binding; methylation; neurotransmitter catabolic process	0
Q53HS0		Glutaminyl-tRNA synthetase variant (Fragment)	4	8	2.15419	0% (0.11)	0	0
Q8N1G4	LRRC47 KIAA1185	Leucine-rich repeat-containing protein 47	4	8	2.15419	0% (0.11)	aminoacyl-tRNA hydrolase activity; mitochondrial large ribosomal subunit; mitochondrial translational termination; translation release factor activity, codon nonspecific	Essential peptidyl-tRNA hydrolase component of the mitochondrial large ribosomal subunit. Acts as a codon-independent translation release factor that has lost all stop codon specificity and directs the termination of translation in mitochondrion, possibly in case of abortive elongation. May be involved in the hydrolysis of peptidyl-tRNAs that have been prematurely terminated and thus in the recyc…
B4DLA6		cDNA FLJ54365, highly similar to DNA replication licensing factor MCM4	4	8	2.15419	0% (0.11)	nucleic acid binding; nucleotide binding	0
B2R6D7		cDNA, FLJ92904, highly similar to Homo sapiens casein kinase 2, alpha 1 polypeptide (CSNK2A1), mRNA	4	8	2.15419	0% (0.11)	cell proliferation; cell redox homeostasis; cell-cell signaling; cellular component movement; cytosol; extracellular region; glycerol ether metabolic process; innate immune response; mitochondrion; negative regulation of protein export from nucleus; negative regulation of transcription from RNA polymerase II promoter; nucleobase-containing small molecule interconversion; nucleoplasm; nucleotide-b…	Participates in various redox reactions through the reversible oxidation of its active center dithiol to a disulfide and catalyzes dithiol-disulfide exchange reactions. Plays a role in the reversible S-nitrosylation of cysteine residues in target proteins, and thereby contributes to the response to intracellular nitric oxide. Nitrosylates the active site Cys of CASP3 in response to nitric oxide (…
P43490	NAMPT PBEF PBEF1	Nicotinamide phosphoribosyltransferase (NAmPRTase) (Nampt) (EC 2.4.2.12) (Pre-B-cell colony-enhancing factor 1) (Pre-B cell-enhancing factor) (Visfatin)	7	13	2.11234	0% (0.058)	Rho GDP-dissociation inhibitor activity; cytoplasm; regulation of catalytic activity	0
O00469	PLOD2	Procollagen-lysine,2-oxoglutarate 5-dioxygenase 2 (EC 1.14.11.4) (Lysyl hydroxylase 2) (LH2)	10	18	2.09307	95% (0.032)	nucleic acid binding; nucleus	0
B4DKR1		cDNA FLJ51884, highly similar to Mitochondrial inner membrane protein	3	6	2.08547	0% (0.17)	GTP binding; GTPase activity; T cell mediated immunity; cellular response to DNA damage stimulus; cytosol; extracellular space; ribosome biogenesis; signal transduction; structural molecule activity	Possible regulatory or functional link with the histocompatibility cluster.
C9JFR7	CYCS	Cytochrome c (Fragment)	3	6	2.08547	0% (0.17)	nucleic acid binding; nucleotide binding; zinc ion binding	0
Q14008	CKAP5 KIAA0097	Cytoskeleton-associated protein 5 (Colonic and hepatic tumor overexpressed gene protein) (Ch-TOG)	3	6	2.08547	0% (0.17)	nucleic acid binding; nucleotide binding	0
A8K651		cDNA FLJ75700, highly similar to Homo sapiens complement component 1, q subcomponent binding protein (C1QBP), nuclear gene encoding mitochondrial protein, mRNA	3	6	2.08547	0% (0.17)	RNA binding; nucleotide binding	0
A8K1Z2		cDNA FLJ78475, highly similar to Homo sapiens glycerol-3-phosphate dehydrogenase 2 (mitochondrial) (GPD2), mRNA	3	6	2.08547	0% (0.17)	ATP binding; ATP catabolic process; ATP-dependent helicase activity; RNA binding; nucleus	0
Q96G03	PGM2 MSTP006	Phosphoglucomutase-2 (PGM 2) (EC 5.4.2.2) (Glucose phosphomutase 2) (Phosphodeoxyribomutase) (Phosphopentomutase) (EC 5.4.2.7)	3	6	2.08547	0% (0.17)	cell communication; intracellular protein transport; phosphatidylinositol binding; protein transporter activity	0
Q9BUL8	PDCD10 CCM3 TFAR15	Programmed cell death protein 10 (Cerebral cavernous malformations 3 protein) (TF-1 cell apoptosis-related protein 15)	3	6	2.08547	0% (0.17)	ATP binding; ATPase activity; DNA damage response, signal transduction by p53 class mediator resulting in cell cycle arrest; G1/S transition of mitotic cell cycle; anaphase-promoting complex-dependent proteasomal ubiquitin-dependent protein catabolic process; antigen processing and presentation of exogenous peptide antigen via MHC class I, TAP-dependent; apoptotic process; cytoplasmic mRNA proces…	The 26S protease is involved in the ATP-dependent degradation of ubiquitinated proteins. The regulatory (or ATPase) complex confers ATP dependency and substrate specificity to the 26S complex. In case of HIV-1 infection, positive modulator of Tat-mediated transactivation.
D3DPK5	SH3BGRL3 hCG_1739142	SH3 domain binding glutamic acid-rich protein like 3, isoform CRA_a (Fragment)	3	6	2.08547	0% (0.17)	cytosol; eukaryotic 43S preinitiation complex; eukaryotic 48S preinitiation complex; eukaryotic translation initiation factor 3 complex; formation of translation preinitiation complex; regulation of translational initiation; translation initiation factor activity; translational initiation	Component of the eukaryotic translation initiation factor 3 (eIF-3) complex, which is required for several steps in the initiation of protein synthesis. The eIF-3 complex associates with the 40S ribosome and facilitates the recruitment of eIF-1, eIF-1A, eIF-2:GTP:methionyl-tRNAi and eIF-5 to form the 43S preinitiation complex (43S PIC). The eIF-3 complex stimulates mRNA recruitment to the 43S PIC…
P46977	STT3A ITM1 TMC	Dolichyl-diphosphooligosaccharide--protein glycosyltransferase subunit STT3A (Oligosaccharyl transferase subunit STT3A) (STT3-A) (EC 2.4.99.18) (B5) (Integral membrane protein 1) (Transmembrane protein TMC)	3	6	2.08547	0% (0.17)	0	0
B3KTJ9		cDNA FLJ38393 fis, clone FEBRA2007212	6	11	2.06611	0% (0.083)	mitochondrion; nucleic acid binding; nucleotide binding	0
Q9H4M9	EHD1 PAST PAST1 CDABP0131	EH domain-containing protein 1 (PAST homolog 1) (hPAST1) (Testilin)	8	14	2.01623	0% (0.062)	G2/M transition of mitotic cell cycle; centrosome; cytoplasmic microtubule; cytosol; microtubule nucleation; nucleus; protein complex assembly; spindle pole	Gamma-tubulin complex is necessary for microtubule nucleation at the centrosome.
Q14019	COTL1 CLP	Coactosin-like protein	5	9	2.00518	0% (0.12)	mitochondrion; nucleus; proteasome core complex, alpha-subunit complex; threonine-type endopeptidase activity; ubiquitin-dependent protein catabolic process	The proteasome is a multicatalytic proteinase complex which is characterized by its ability to cleave peptides with Arg, Phe, Tyr, Leu, and Glu adjacent to the leaving group at neutral or slightly basic pH (By similarity).
Q53G21		Small nuclear ribonucleoprotein polypeptide A' variant (Fragment)	5	9	2.00518	0% (0.12)	ATP binding; ATP-dependent 5'-3' DNA helicase activity; ATP-dependent DNA helicase activity; DNA recombination; DNA repair; Ino80 complex; MLL1 complex; NuA4 histone acetyltransferase complex; cellular response to UV; cytoplasm; damaged DNA binding; histone H2A acetylation; histone H4 acetylation; identical protein binding; membrane; nuclear matrix; protein folding; regulation of growth; regulati…	Possesses single-stranded DNA-stimulated ATPase and ATP-dependent DNA helicase (5' to 3') activity; hexamerization is thought to be critical for ATP hydrolysis and adjacent subunits in the ring-like structure contribute to the ATPase activity.; Component of the NuA4 histone acetyltransferase complex which is involved in transcriptional activation of select genes principally by acetylation of nucl…
Q53HG7		Cortactin isoform a variant (Fragment)	5	9	2.00518	0% (0.12)	DNA-directed RNA polymerase II, holoenzyme; RNA polymerase II core binding; dephosphorylation of RNA polymerase II C-terminal domain; positive regulation of cell proliferation; positive regulation of transcription from RNA polymerase II promoter; regulation of cell cycle process; transcription, DNA-templated	Interacts with phosphorylated C-terminal heptapeptide repeat domain (CTD) of the largest RNA polymerase II subunit POLR2A, and participates in dephosphorylation of the CTD. Transcriptional regulator which enhances expression of CCND1. Promotes binding of RNA polymerase II to the CCDN1 promoter and to the termination region before the poly-A site but decreases its binding after the poly-A site. Pr…
P06493	CDK1 CDC2 CDC28A CDKN1 P34CDC2	Cyclin-dependent kinase 1 (CDK1) (EC 2.7.11.22) (EC 2.7.11.23) (Cell division control protein 2 homolog) (Cell division protein kinase 1) (p34 protein kinase)	2	4	1.97462	0% (0.26)	mitochondrial matrix	0
B4DN89	SFRS2 SRSF2 hCG_27842	Serine/arginine-rich-splicing factor 2 (Splicing factor, arginine/serine-rich 2, isoform CRA_g) (cDNA FLJ52570, highly similar to Splicing factor, arginine/serine-rich 2)	2	4	1.97462	0% (0.26)	Z disc; cell cortex; cell redox homeostasis; electron carrier activity; iron-sulfur cluster binding; metal ion binding; negative regulation of cardiac muscle hypertrophy; oxidation-reduction process; protein disulfide oxidoreductase activity; regulation of the force of heart contraction	Critical negative regulator of cardiac hypertrophy and a positive inotropic regulator (By similarity). May play a role in regulating the function of the thioredoxin system. Does not posses any thyoredoxin activity since it lacks the conserved motif that is essential for catalytic activity.
B0QYK0	EWSR1	RNA-binding protein EWS	2	4	1.97462	0% (0.26)	0	0
P84090	ERH	Enhancer of rudimentary homolog	2	4	1.97462	0% (0.26)	RNA binding; cytoplasm; mRNA splicing, via spliceosome; nucleoplasm; ribonucleoprotein complex; single-stranded DNA binding	Single-stranded nucleic acid binding protein that binds preferentially to oligo dC.
Q15645	TRIP13 PCH2	Pachytene checkpoint protein 2 homolog (Human papillomavirus type 16 E1 protein-binding protein) (16E1-BP) (HPV16 E1 protein-binding protein) (Thyroid hormone receptor interactor 13) (Thyroid receptor-interacting protein 13) (TR-interacting protein 13) (TRIP-13)	2	4	1.97462	0% (0.26)	'de novo' pyrimidine nucleobase biosynthetic process; nucleoside metabolic process; orotate phosphoribosyltransferase activity; orotidine-5'-phosphate decarboxylase activity; pyrimidine nucleotide biosynthetic process	0
Q96HE7	ERO1L UNQ434/PRO865	ERO1-like protein alpha (ERO1-L) (ERO1-L-alpha) (EC 1.8.4.-) (Endoplasmic oxidoreductin-1-like protein) (Oxidoreductin-1-L-alpha)	2	4	1.97462	0% (0.26)	0	0
P10768	ESD	S-formylglutathione hydrolase (FGH) (EC 3.1.2.12) (Esterase D) (Methylumbelliferyl-acetate deacetylase) (EC 3.1.1.56)	2	4	1.97462	0% (0.26)	aminopeptidase activity; epoxide hydrolase activity; extracellular region; extracellular space; leukotriene biosynthetic process; metalloexopeptidase activity; plasma membrane; proteolysis; zinc ion binding	Exopeptidase which selectively removes arginine and/or lysine residues from the N-terminus of several peptide substrates including Arg(0)-Leu-enkephalin, Arg(0)-Met-enkephalin and Arg(-1)-Lys(0)-somatostatin-14. Can hydrolyze leukotriene A4 (LTA-4) into leukotriene B4 (LTB-4) (By similarity).
A8K9W7		cDNA FLJ77440, highly similar to Homo sapiens general transcription factor II, i (GTF2I), transcript variant 2, mRNA	2	4	1.97462	0% (0.26)	nucleic acid binding; nucleotide binding	0
P24666	ACP1	Low molecular weight phosphotyrosine protein phosphatase (LMW-PTP) (LMW-PTPase) (EC 3.1.3.48) (Adipocyte acid phosphatase) (Low molecular weight cytosolic acid phosphatase) (EC 3.1.3.2) (Red cell acid phosphatase 1)	2	4	1.97462	0% (0.26)	integral component of membrane	0
Q9NY33	DPP3	Dipeptidyl peptidase 3 (EC 3.4.14.4) (Dipeptidyl aminopeptidase III) (Dipeptidyl arylamidase III) (Dipeptidyl peptidase III) (DPP III) (Enkephalinase B)	2	4	1.97462	0% (0.26)	ATP binding; metabolic process; motor activity; myosin complex	0
D3DND1	CDV3 hCG_14782	CDV3 homolog (Mouse), isoform CRA_a	2	4	1.97462	0% (0.26)	ATP binding; arachidonate-CoA ligase activity; dendritic spine development; embryonic process involved in female pregnancy; endoplasmic reticulum membrane; fatty acid transport; integral component of membrane; lipid biosynthetic process; lipid particle; long-chain fatty acid-CoA ligase activity; long-chain fatty-acyl-CoA biosynthetic process; mitochondrial outer membrane; negative regulation of p…	Activation of long-chain fatty acids for both synthesis of cellular lipids, and degradation via beta-oxidation. Preferentially uses arachidonate and eicosapentaenoate as substrates.
B4DWL6		cDNA FLJ55806, highly similar to Golgi phosphoprotein 3	2	4	1.97462	0% (0.26)	cysteine-type peptidase activity; cytoplasm; ubiquitin thiolesterase activity; ubiquitin-dependent protein catabolic process	0
Q14558	PRPSAP1	Phosphoribosyl pyrophosphate synthase-associated protein 1 (PRPP synthase-associated protein 1) (39 kDa phosphoribosypyrophosphate synthase-associated protein) (PAP39)	2	4	1.97462	0% (0.26)	RNA binding; RNA processing; nucleotide binding; nucleus; ribonucleoprotein complex	0
F5H669	CPSF7	Cleavage and polyadenylation-specificity factor subunit 7 (Fragment)	2	4	1.97462	0% (0.26)	Cajal body; RNA binding; granular component; methylation; methyltransferase activity; rRNA processing; snoRNA metabolic process; tRNA processing	0
Q9BSJ8	ESYT1 FAM62A KIAA0747 MBC2	Extended synaptotagmin-1 (E-Syt1) (Membrane-bound C2 domain-containing protein)	7	12	1.96393	0% (0.087)	Golgi apparatus; Golgi membrane; anterograde axon cargo transport; anterograde synaptic vesicle transport; antigen processing and presentation, exogenous lipid antigen via MHC class Ib; endosome membrane; eye pigment biosynthetic process; intracellular protein transport; lysosomal membrane; membrane coat; positive regulation of NK T cell differentiation; protein localization to organelle; protein…	Part of the AP-3 complex, an adaptor-related complex which is not clathrin-associated. The complex is associated with the Golgi region as well as more peripheral structures. It facilitates the budding of vesicles from the Golgi membrane and may be directly involved in trafficking to lysosomes. In concert with the BLOC-1 complex, AP-3 is required to target cargos into vesicles assembled at cell bo…
P30086	PEBP1 PBP PEBP	Phosphatidylethanolamine-binding protein 1 (PEBP-1) (HCNPpp) (Neuropolypeptide h3) (Prostatic-binding protein) (Raf kinase inhibitor protein) (RKIP) [Cleaved into: Hippocampal cholinergic neurostimulating peptide (HCNP)]	11	18	1.92206	95% (0.049)	proteolysis; serine-type endopeptidase activity	0
P25788	PSMA3 HC8 PSC8	Proteasome subunit alpha type-3 (EC 3.4.25.1) (Macropain subunit C8) (Multicatalytic endopeptidase complex subunit C8) (Proteasome component C8)	4	7	1.92113	0% (0.17)	endoplasmic reticulum; endoplasmic reticulum membrane; integral component of membrane; response to X-ray	Target of p53/TP53 with pro-apoptotic function.
O95292	VAPB UNQ484/PRO983	Vesicle-associated membrane protein-associated protein B/C (VAMP-B/VAMP-C) (VAMP-associated protein B/C) (VAP-B/VAP-C)	4	7	1.92113	0% (0.17)	0	0
F5H6U7	GOLT1B	Vesicle transport protein GOT1B	4	7	1.92113	0% (0.17)	#N/A	#N/A
B3KRY3		cDNA FLJ35079 fis, clone PLACE6005283, highly similar to Lysosome-associated membrane glycoprotein 1	4	7	1.92113	0% (0.17)	catalytic activity; peroxisome	0
H7C3T4	PRDX4	Peroxiredoxin-4 (Fragment)	4	7	1.92113	0% (0.17)	SRP-dependent cotranslational protein targeting to membrane; cytosolic small ribosomal subunit; erythrocyte differentiation; mRNA 5'-UTR binding; maturation of SSU-rRNA; mitochondrion; negative regulation of transcription from RNA polymerase II promoter; nuclear-transcribed mRNA catabolic process, nonsense-mediated decay; nucleolus; ribosomal small subunit assembly; structural constituent of ribo…	0
Q9Y6C9	MTCH2 MIMP HSPC032	Mitochondrial carrier homolog 2 (Met-induced mitochondrial protein)	4	7	1.92113	0% (0.17)	CENP-A containing nucleosome assembly at centromere; DNA binding; actin cytoskeleton; extracellular region; negative regulation of megakaryocyte differentiation; nucleolus; nucleoplasm; nucleosome; phosphatidylinositol-mediated signaling; telomere maintenance	Core component of nucleosome. Nucleosomes wrap and compact DNA into chromatin, limiting DNA accessibility to the cellular machineries which require DNA as a template. Histones thereby play a central role in transcription regulation, DNA repair, DNA replication and chromosomal stability. DNA accessibility is regulated via a complex set of post-translational modifications of histones, also called h…
O95747	OXSR1 KIAA1101 OSR1	Serine/threonine-protein kinase OSR1 (EC 2.7.11.1) (Oxidative stress-responsive 1 protein)	4	7	1.92113	0% (0.17)	cell surface; endoplasmic reticulum; endoplasmic reticulum lumen; intracellular protein transport; melanosome; protein disulfide isomerase activity; protein secretion	Does not seem to be a disulfide isomerase. Plays an important role in the processing of secretory proteins within the endoplasmic reticulum (ER), possibly by participating in the folding of proteins in the ER.
P61088	UBE2N BLU	Ubiquitin-conjugating enzyme E2 N (EC 6.3.2.19) (Bendless-like ubiquitin-conjugating enzyme) (Ubc13) (UbcH13) (Ubiquitin carrier protein N) (Ubiquitin-protein ligase N)	6	10	1.89728	0% (0.12)	lamellipodium assembly; macrophage chemotaxis	0
B2RE46		cDNA, FLJ96923, highly similar to Homo sapiens ribophorin II (RPN2), mRNA	8	13	1.88384	0% (0.091)	Golgi apparatus; nucleus	0
A8K690		cDNA FLJ76863, highly similar to Homo sapiens stress-induced-phosphoprotein 1 (Hsp70/Hsp90-organizing protein) (STIP1), mRNA	10	16	1.87526	0% (0.067)	DNA binding; ESCRT I complex; cell cycle arrest; cell division; cellular protein modification process; early endosome; endosomal transport; keratinocyte differentiation; late endosome membrane; multivesicular body; negative regulation of cell proliferation; negative regulation of transcription, DNA-templated; nucleolus; plasma membrane; protein transport; regulation of cell growth; transcription …	Component of the ESCRT-I complex, a regulator of vesicular trafficking process. Binds to ubiquitinated cargo proteins and is required for the sorting of endocytic ubiquitinated cargos into multivesicular bodies (MVBs). Mediates the association between the ESCRT-0 and ESCRT-I complex. Required for completion of cytokinesis; the function requires CEP55. May be involved in cell growth and differenti…
Q14240	EIF4A2 DDX2B EIF4F	Eukaryotic initiation factor 4A-II (eIF-4A-II) (eIF4A-II) (EC 3.6.4.13) (ATP-dependent RNA helicase eIF4A-2)	17	26	1.82684	95% (0.030)	ATP binding; actin cytoskeleton; actin monomer binding; barbed-end actin filament capping; cell-cell junction; filopodium; myofibril; perinuclear region of cytoplasm; phosphatidylinositol-4,5-bisphosphate binding; regulation of actin phosphorylation; ruffle membrane; sequestering of actin monomers	Actin-binding protein involved in motile and morphological processes. Inhibits actin polymerization, likely by sequestering G-actin. By capping the barbed ends of filaments, it also regulates motility. Seems to play an important role in clathrin-mediated endocytosis and distribution of endocytic organelles (By similarity).
Q09666	AHNAK PM227	Neuroblast differentiation-associated protein AHNAK (Desmoyokin)	54	81	1.82558	95% (0.00018)	cytoplasm; dipeptidase activity; exocytosis; nuclear membrane; proteolysis	Regulates exocytosis in mast cells. Increases both the extent of secretion and the sensitivity of mast cells to stimulation with calcium (By similarity).
F8VPD4	CAD	CAD protein	9	14	1.81938	0% (0.094)	SRP-dependent cotranslational protein targeting to membrane; cytosolic large ribosomal subunit; mRNA binding; nuclear-transcribed mRNA catabolic process, nonsense-mediated decay; nucleolus; structural constituent of ribosome; translational elongation; translational initiation; translational termination; viral transcription	0
Q53HH4		Ras-GTPase-activating protein SH3-domain-binding protein variant (Fragment)	9	14	1.81938	0% (0.094)	generation of precursor metabolites and energy; integral component of plasma membrane; mitochondrial inner membrane; phosphate ion carrier activity; symporter activity	Transport of phosphate groups from the cytosol to the mitochondrial matrix. Phosphate is cotransported with H(+). May play a role regulation of the mitochondrial permeability transition pore (mPTP).
B4DPD5		cDNA FLJ56307, highly similar to Ubiquitin thioesterase protein OTUB1 (EC 3.4.-.-)	5	8	1.80938	0% (0.18)	ATP binding; ATP hydrolysis coupled proton transport; MHC class I protein binding; embryo development; lipid metabolic process; mitochondrial ATP synthesis coupled proton transport; mitochondrial matrix; mitochondrial proton-transporting ATP synthase complex; negative regulation of endothelial cell proliferation; plasma membrane; proton-transporting ATP synthase activity, rotational mechanism; pr…	Mitochondrial membrane ATP synthase (F(1)F(0) ATP synthase or Complex V) produces ATP from ADP in the presence of a proton gradient across the membrane which is generated by electron transport complexes of the respiratory chain. F-type ATPases consist of two structural domains, F(1) - containing the extramembraneous catalytic core, and F(0) - containing the membrane proton channel, linked togethe…
P51148	RAB5C RABL	Ras-related protein Rab-5C (L1880) (RAB5L)	3	5	1.79765	0% (0.26)	metal ion binding; protein dephosphorylation; protein serine/threonine phosphatase activity	0
P49736	MCM2 BM28 CCNL1 CDCL1 KIAA0030	DNA replication licensing factor MCM2 (EC 3.6.4.12) (Minichromosome maintenance protein 2 homolog) (Nuclear protein BM28)	3	5	1.79765	0% (0.26)	Rab GTPase activator activity; cytoplasm; extracellular region; mitochondrion	Acts as a GTPase activating protein for RAB7A. Does not act on RAB4, RAB5 or RAB6 (By similarity).
Q00341	HDLBP HBP VGL	Vigilin (High density lipoprotein-binding protein) (HDL-binding protein)	3	5	1.79765	0% (0.26)	nucleic acid binding; nucleotide binding	0
Q12904	AIMP1 EMAP2 SCYE1	Aminoacyl tRNA synthase complex-interacting multifunctional protein 1 (Multisynthase complex auxiliary component p43) [Cleaved into: Endothelial monocyte-activating polypeptide 2 (EMAP-2) (Endothelial monocyte-activating polypeptide II) (EMAP-II) (Small inducible cytokine subfamily E member 1)]	3	5	1.79765	0% (0.26)	mitochondrion	0
B4DLT2		cDNA FLJ56637, highly similar to Nuclear pore complex protein Nup155	3	5	1.79765	0% (0.26)	ATP binding; membrane; metal ion binding; positive regulation of cell proliferation; protein folding; response to heat	Co-chaperone of Hsc70.
Q5T9B7	AK1	Adenylate kinase isoenzyme 1	3	5	1.79765	0% (0.26)	apical plasma membrane; double-stranded RNA binding; endoplasmic reticulum membrane; integral component of membrane; intercellular canaliculus; lipopolysaccharide-mediated signaling pathway; negative regulation of apoptotic process; negative regulation of transcription from RNA polymerase II promoter; nuclear body; nuclear membrane; nucleolus; perinuclear region of cytoplasm; positive regulation …	Downregulates SLC1A2/EAAT2 promoter activity when expressed ectopically. Activates the nuclear factor kappa-B (NF-kappa-B) transcription factor. Promotes anchorage-independent growth of immortalized melanocytes and astrocytes which is a key component in tumor cell expansion. Promotes lung metastasis and also has an effect on bone and brain metastasis, possibly by enhancing the seeding of tumor ce…
P16930	FAH	Fumarylacetoacetase (FAA) (EC 3.7.1.2) (Beta-diketonase) (Fumarylacetoacetate hydrolase)	3	5	1.79765	0% (0.26)	ribosome; structural constituent of ribosome; translation	0
H0UI95	hCG_2044836	HCG2044836, isoform CRA_a	3	5	1.79765	0% (0.26)	U4/U6 x U5 tri-snRNP complex; mRNA splicing, via spliceosome; viral nucleocapsid	0
Q13045	FLII FLIL	Protein flightless-1 homolog	3	5	1.79765	0% (0.26)	cytoplasm; extracellular matrix organization; extracellular space; morphogenesis of an epithelium; negative regulation of endopeptidase activity; prostate gland morphogenesis; regulation of epithelial cell proliferation; serine-type endopeptidase inhibitor activity	0
Q9UBQ5	EIF3K EIF3S12 ARG134 HSPC029 MSTP001 PTD001	Eukaryotic translation initiation factor 3 subunit K (eIF3k) (Eukaryotic translation initiation factor 3 subunit 12) (Muscle-specific gene M9 protein) (PLAC-24) (eIF-3 p25) (eIF-3 p28)	3	5	1.79765	0% (0.26)	0	0
Q9UBW8	COPS7A CSN7A DERP10	COP9 signalosome complex subunit 7a (SGN7a) (Signalosome subunit 7a) (Dermal papilla-derived protein 10) (JAB1-containing signalosome subunit 7a)	3	5	1.79765	0% (0.26)	0	0
B4DFR2	DYNLRB1	Dynein light chain roadblock-type 1 (cDNA FLJ59194, moderately similar to Dynein light chain 2A, cytoplasmic)	3	5	1.79765	0% (0.26)	UDP-glucose 4-epimerase activity; cellular metabolic process; coenzyme binding; cytosol; galactose catabolic process; small molecule metabolic process	Catalyzes two distinct but analogous reactions: the epimerization of UDP-glucose to UDP-galactose and the epimerization of UDP-N-acetylglucosamine to UDP-N-acetylgalactosamine.
B2R5U1		cDNA, FLJ92620, highly similar to Homo sapiens staphylococcal nuclease domain containing 1 (SND1),mRNA	14	21	1.78466	0% (0.054)	AP-2 adaptor complex; antigen processing and presentation of exogenous peptide antigen via MHC class II; axon guidance; cytosol; endocytosis; epidermal growth factor receptor signaling pathway; intracellular protein transport; lipid binding; negative regulation of epidermal growth factor receptor signaling pathway; neurotrophin TRK receptor signaling pathway; protein transporter activity; regulat…	Component of the adaptor protein complex 2 (AP-2). Adaptor protein complexes function in protein transport via transport vesicles in different membrane traffic pathways. Adaptor protein complexes are vesicle coat components and appear to be involved in cargo selection and vesicle formation. AP-2 is involved in clathrin-dependent endocytosis in which cargo proteins are incorporated into vesicles s…
A8K6D2		cDNA FLJ76620, highly similar to Homo sapiens C2f protein (C2F), mRNA	1	2	1.76547	0% (0.43)	ribosome; structural constituent of ribosome; translation	0
P39748	FEN1 RAD2	Flap endonuclease 1 (FEN-1) (EC 3.1.-.-) (DNase IV) (Flap structure-specific endonuclease 1) (Maturation factor 1) (MF1) (hFEN-1)	1	2	1.76547	0% (0.43)	G2/M transition of mitotic cell cycle; Golgi membrane; apical part of cell; chromosome; cytosol; dendrite; establishment of mitotic spindle orientation; lung epithelial cell differentiation; meiotic cell cycle; mitosis; mitotic anaphase; neuronal cell body; nuclear matrix; nucleoplasm; nucleus organization; spindle microtubule; spindle pole; structural molecule activity	Highly abundant component of the nuclear matrix where it may serve a non-mitotic structural role, occupies the majority if the nuclear volume. Required for maintenance and establishment of the mitotic spindle poles, functionning as a tether linking bulk microtubules of the spindle to centrosomes. May be involved in coordination of the alignment of the mitotic spindle to the cellular polarity axis…
E5RJR5	SKP1	S-phase kinase-associated protein 1	1	2	1.76547	0% (0.43)	cell differentiation; cytoplasm; cytosol; muscle organ development; negative regulation of G1/S transition of mitotic cell cycle; negative regulation of G2/M transition of mitotic cell cycle; negative regulation of cell growth; nucleus; organ morphogenesis; plasma membrane; positive regulation of potassium ion transport; regulation of membrane depolarization; regulation of potassium ion transmemb…	May have an involvement in muscle development or hypertrophy.
B2R802		cDNA, FLJ93681, highly similar to Homo sapiens small nuclear ribonucleoprotein polypeptide A (SNRPA), mRNA	1	2	1.76547	0% (0.43)	RNA binding; nucleolus; ribonucleoprotein complex; ribosome biogenesis	0
J3QRS3	MYL12A MRCL3 hCG_2045956	Myosin regulatory light chain 12A (Myosin regulatory light chain MRCL3, isoform CRA_b)	1	2	1.76547	0% (0.43)	DNA binding; NuRD complex; chromatin binding; cytoplasm; heterochromatin; histone acetylation; in utero embryonic development; methylation-dependent chromatin silencing; negative regulation of transcription from RNA polymerase II promoter; tissue development; transcription, DNA-templated	Acts as transcriptional repressor and plays a role in gene silencing. Does not bind DNA by itself. Recruits histone deacetylases and DNA methyltransferases.
Q15056	EIF4H KIAA0038 WBSCR1 WSCR1	Eukaryotic translation initiation factor 4H (eIF-4H) (Williams-Beuren syndrome chromosomal region 1 protein)	1	2	1.76547	0% (0.43)	Golgi apparatus; apoptotic signaling pathway; cell adhesion; cellular response to DNA damage stimulus; centrosome; cytoplasm; embryonic cleavage; focal adhesion; negative regulation of amyloid precursor protein biosynthetic process; negative regulation of apoptotic process; negative regulation of superoxide anion generation; neurotrophin TRK receptor signaling pathway; nucleolus; positive regulat…	May function as a general inhibitor of the histone deacetylase HDAC1. Binding to the pocket region of RB1 may displace HDAC1 from RB1/E2F complexes, leading to activation of E2F target genes and cell cycle progression. Conversely, displacement of HDAC1 from SP1 bound to the CDKN1A promoter leads to increased expression of this CDK inhibitor and blocks cell cycle progression. Also antagonizes PAWR…
P51571	SSR4 TRAPD	Translocon-associated protein subunit delta (TRAP-delta) (Signal sequence receptor subunit delta) (SSR-delta)	1	2	1.76547	0% (0.43)	metabolic process; phosphotransferase activity, alcohol group as acceptor	0
Q6FHJ5	SCAMP3	SCAMP3 protein (Fragment)	1	2	1.76547	0% (0.43)	extracellular region; integral component of membrane; plasma membrane	May be involved in cell adhesion and cell matrix association. May play a role in the regulation of anchorage versus migration or proliferation versus differentiation via its phosphorylation. May be a novel marker for leukemia diagnosis and for immature hematopoietic stem cell subsets. Belongs to the tetraspanin web involved in tumor progression and metastasis.
B4DDM6	BUB3	Mitotic checkpoint protein BUB3 (cDNA FLJ57899, highly similar to Mitotic checkpoint protein BUB3)	1	2	1.76547	0% (0.43)	ATP binding; Wnt signaling pathway; apoptotic process; axon guidance; cytosol; mitotic cell cycle; mitotic spindle checkpoint; nucleus; protein serine/threonine kinase activity; regulation of transcription, DNA-templated; transcription, DNA-templated	Catalytic subunit of a constitutively active serine/threonine-protein kinase complex that phosphorylates a large number of substrates containing acidic residues C-terminal to the phosphorylated serine or threonine. Regulates numerous cellular processes, such as cell cycle progression, apoptosis and transcription, as well as viral infection. May act as a regulatory node which integrates and coordi…
B7Z5J7		cDNA FLJ58682, highly similar to Vesicle-fusing ATPase (EC 3.6.4.6)	1	2	1.76547	0% (0.43)	axon guidance; endoplasmic reticulum; endoplasmic reticulum membrane; heme binding; integral component of membrane; nucleolus; steroid binding	Receptor for progesterone (By similarity).
Q5SSJ5	HP1BP3	Heterochromatin protein 1-binding protein 3 (Protein HP1-BP74)	1	2	1.76547	0% (0.43)	SNARE complex disassembly; apical protein localization; brain development; cytosol; intra-Golgi vesicle-mediated transport; intracellular protein transport; membrane fusion; neuron differentiation; post-Golgi vesicle-mediated transport; regulation of synaptic vesicle priming; synaptic transmission, glutamatergic; synaptobrevin 2-SNAP-25-syntaxin-1a complex	Required for vesicular transport between the endoplasmic reticulum and the Golgi apparatus.
Q96P70	IPO9 IMP9 KIAA1192 RANBP9 HSPC273	Importin-9 (Imp9) (Ran-binding protein 9) (RanBP9)	1	2	1.76547	0% (0.43)	transferase activity, transferring acyl groups other than amino-acyl groups	0
P21281	ATP6V1B2 ATP6B2 VPP3	V-type proton ATPase subunit B, brain isoform (V-ATPase subunit B 2) (Endomembrane proton pump 58 kDa subunit) (HO57) (Vacuolar proton pump subunit B 2)	1	2	1.76547	0% (0.43)	1-alkyl-2-acetylglycerophosphocholine esterase activity; brain development; cytosol; lipid catabolic process; lipid metabolic process; nervous system development; spermatogenesis	Inactivates paf by removing the acetyl group at the sn-2 position. This is a catalytic subunit. Plays an important role during the development of brain.
F8VR50	ARPC3	Actin-related protein 2/3 complex subunit 3 (Fragment)	1	2	1.76547	0% (0.43)	0	0
Q96CV8	THOP1	Thimet oligopeptidase 1	1	2	1.76547	0% (0.43)	3-beta-hydroxy-delta5-steroid dehydrogenase activity; cholesterol biosynthetic process; endoplasmic reticulum membrane; hair follicle development; integral component of membrane; labyrinthine layer blood vessel development; lipid particle; smoothened signaling pathway; sterol-4-alpha-carboxylate 3-dehydrogenase (decarboxylating) activity	0
Q53GS0		Nucleolar GTP-binding protein 1 (Fragment)	1	2	1.76547	0% (0.43)	endoplasmic reticulum; microtubule-based movement	0
Q9Y3A5	SBDS CGI-97	Ribosome maturation protein SBDS (Shwachman-Bodian-Diamond syndrome protein)	1	2	1.76547	0% (0.43)	ATP binding; integral component of membrane; kinesin complex; microtubule; microtubule motor activity; microtubule-based movement; peptidyl-tyrosine phosphorylation; transmembrane receptor protein tyrosine kinase activity; transmembrane receptor protein tyrosine kinase signaling pathway	0
Q52NV4	HRS	Histidyl-tRNA synthetase	1	2	1.76547	0% (0.43)	RNA binding; nucleus; ribonucleoprotein complex; viral nucleocapsid	0
Q14160	SCRIB CRIB1 KIAA0147 LAP4 SCRB1 VARTUL	Protein scribble homolog (Scribble) (hScrib) (Protein LAP4)	1	2	1.76547	0% (0.43)	actin binding; cytosol; muscle filament sliding; muscle thin filament tropomyosin; regulation of ATPase activity; structural constituent of muscle	Binds to actin filaments in muscle and non-muscle cells. Plays a central role, in association with the troponin complex, in the calcium dependent regulation of vertebrate striated muscle contraction. Smooth muscle contraction is regulated by interaction with caldesmon. In non-muscle cells is implicated in stabilizing cytoskeleton actin filaments. The non-muscle isoform may have a role in agonist-…
P14735	IDE	Insulin-degrading enzyme (EC 3.4.24.56) (Abeta-degrading protease) (Insulin protease) (Insulinase) (Insulysin)	1	2	1.76547	0% (0.43)	G2/M transition of mitotic cell cycle; antigen processing and presentation of exogenous peptide antigen via MHC class II; cell proliferation; centrosome; cytosol; dynactin complex; dynein complex; growth cone; kinetochore; membrane; metabolic process; microtubule; mitosis; mitotic spindle organization; motor activity; vesicle	Modulates cytoplasmic dynein binding to an organelle, and plays a role in prometaphase chromosome alignment and spindle organization during mitosis. Involved in anchoring microtubules to centrosomes. May play a role in synapse formation during brain development.
Q9NTX5	ECHDC1	Ethylmalonyl-CoA decarboxylase (EC 4.1.1.94) (Enoyl-CoA hydratase domain-containing protein 1) (Methylmalonyl-CoA decarboxylase) (MMCD) (EC 4.1.1.41)	1	2	1.76547	0% (0.43)	NADH dehydrogenase (ubiquinone) activity; electron carrier activity; mitochondrial electron transport, NADH to ubiquinone; mitochondrial respiratory chain complex I; negative regulation of cell growth; negative regulation of intrinsic apoptotic signaling pathway; reactive oxygen species metabolic process; small molecule metabolic process	Core subunit of the mitochondrial membrane respiratory chain NADH dehydrogenase (Complex I) that is believed to belong to the minimal assembly required for catalysis. Complex I functions in the transfer of electrons from NADH to the respiratory chain. The immediate electron acceptor for the enzyme is believed to be ubiquinone (By similarity).
O14617	AP3D1 PRO0039	AP-3 complex subunit delta-1 (AP-3 complex subunit delta) (Adapter-related protein complex 3 subunit delta-1) (Delta-adaptin)	1	2	1.76547	0% (0.43)	cell surface receptor signaling pathway; cytoplasm; cytosol; histone methyltransferase activity (H4-R3 specific); negative regulation of megakaryocyte differentiation; neuron projection development; nucleoplasm; nucleus	Arginine methyltransferase that methylates (mono and asymmetric dimethylation) the guanidino nitrogens of arginyl residues present in proteins such as ESR1, histone H2, H3 and H4, PIAS1, HNRNPA1, HNRNPD, NFATC2IP, SUPT5H, TAF15 and EWS. Constitutes the main enzyme that mediates monomethylation and asymmetric dimethylation of histone H4 'Arg-4' (H4R3me1 and H4R3me2a, respectively), a specific tag …
Q14203	DCTN1	Dynactin subunit 1 (150 kDa dynein-associated polypeptide) (DAP-150) (DP-150) (p135) (p150-glued)	1	2	1.76547	0% (0.43)	RNA binding; cytoplasm; mRNA splicing, via spliceosome; nucleoplasm; nucleotide binding; pronucleus; ribonucleoprotein complex; transcription regulatory region DNA binding	This protein is a component of the heterogeneous nuclear ribonucleoprotein (hnRNP) complexes which provide the substrate for the processing events that pre-mRNAs undergo before becoming functional, translatable mRNAs in the cytoplasm. Is associated with most nascent transcripts including those of the landmark giant loops of amphibian lampbrush chromosomes. Associates, together with APEX1, to the …
Q9NZB2	FAM120A C9orf10 KIAA0183 OSSA	Constitutive coactivator of PPAR-gamma-like protein 1 (Oxidative stress-associated Src activator) (Protein FAM120A)	1	2	1.76547	0% (0.43)	activation of signaling protein activity involved in unfolded protein response; cellular protein metabolic process; energy derivation by oxidation of organic compounds; fatty acid beta-oxidation using acyl-CoA dehydrogenase; flavin adenine dinucleotide binding; long-chain-acyl-CoA dehydrogenase activity; mitochondrial inner membrane; mitochondrial nucleoid; negative regulation of fatty acid biosy…	Active toward esters of long-chain and very long chain fatty acids such as palmitoyl-CoA, mysritoyl-CoA and stearoyl-CoA. Can accommodate substrate acyl chain lengths as long as 24 carbons, but shows little activity for substrates of less than 12 carbons.
B4DMD3		cDNA FLJ58174, highly similar to WW domain-binding protein 11	1	2	1.76547	0% (0.43)	hydrolase activity; metabolic process	0
B2R6N0		cDNA, FLJ93029, highly similar to Homo sapiens COP9 constitutive photomorphogenic homolog subunit 2 (Arabidopsis) (COPS2), mRNA	1	2	1.76547	0% (0.43)	Rab GDP-dissociation inhibitor activity; protein transport; regulation of catalytic activity	0
Q9H9A6	LRRC40	Leucine-rich repeat-containing protein 40	1	2	1.76547	0% (0.43)	aldehyde catabolic process; angiogenesis; cytosol; extracellular space; gluconeogenesis; glucose 6-phosphate metabolic process; glucose-6-phosphate isomerase activity; glycolysis; hemostasis; humoral immune response; intramolecular transferase activity; learning or memory; methylglyoxal biosynthetic process; monosaccharide binding; negative regulation of cysteine-type endopeptidase activity invol…	Besides it's role as a glycolytic enzyme, mammalian GPI can function as a tumor-secreted cytokine and an angiogenic factor (AMF) that stimulates endothelial cell motility. GPI is also a neurotrophic factor (Neuroleukin) for spinal and sensory neurons.
Q9Y3D6	FIS1 TTC11 CGI-135	Mitochondrial fission 1 protein (FIS1 homolog) (hFis1) (Tetratricopeptide repeat protein 11) (TPR repeat protein 11)	1	2	1.76547	0% (0.43)	nucleic acid binding; nucleus; ribonucleoprotein complex; viral nucleocapsid	0
Q6IAX9	SRPR	SRPR protein	1	2	1.76547	0% (0.43)	RNA binding; angiogenesis; cell cortex; nucleolus; nucleoplasm; nucleotide binding; ribonucleoprotein complex; telomeric DNA binding	Nucleolin is the major nucleolar protein of growing eukaryotic cells. It is found associated with intranucleolar chromatin and pre-ribosomal particles. It induces chromatin decondensation by binding to histone H1. It is thought to play a role in pre-rRNA transcription and ribosome assembly. May play a role in the process of transcriptional elongation. Binds RNA oligonucleotides with 5'-UUAGGG-3' …
P49419	ALDH7A1 ATQ1	Alpha-aminoadipic semialdehyde dehydrogenase (Alpha-AASA dehydrogenase) (EC 1.2.1.31) (Aldehyde dehydrogenase family 7 member A1) (EC 1.2.1.3) (Antiquitin-1) (Betaine aldehyde dehydrogenase) (EC 1.2.1.8) (Delta1-piperideine-6-carboxylate dehydrogenase) (P6c dehydrogenase)	1	2	1.76547	0% (0.43)	Cajal body; RNA binding; annulate lamellae; cytosol; gene expression; intracellular transport of virus; kinetochore; mRNA metabolic process; mRNA transport; mitotic cell cycle; negative regulation of transcription from RNA polymerase II promoter; negative regulation of transforming growth factor beta receptor signaling pathway; nuclear envelope; nucleolus; nucleoplasm; protein export from nucleus…	Mediates the nuclear export of cellular proteins (cargos) bearing a leucine-rich nuclear export signal (NES) and of RNAs. In the nucleus, in association with RANBP3, binds cooperatively to the NES on its target protein and to the GTPase RAN in its active GTP-bound form (Ran-GTP). Docking of this complex to the nuclear pore complex (NPC) is mediated through binding to nucleoporins. Upon transit of…
B4DF80		cDNA FLJ58527, highly similar to Nucleolar protein 6	1	2	1.76547	0% (0.43)	DNA binding; nucleosome; nucleosome assembly; nucleus	Variant histone H2A which replaces conventional H2A in a subset of nucleosomes. Nucleosomes wrap and compact DNA into chromatin, limiting DNA accessibility to the cellular machineries which require DNA as a template. Histones thereby play a central role in transcription regulation, DNA repair, DNA replication and chromosomal stability. DNA accessibility is regulated via a complex set of post-tran…
Q15020	SART3 KIAA0156 TIP110	Squamous cell carcinoma antigen recognized by T-cells 3 (SART-3) (hSART-3) (Tat-interacting protein of 110 kDa) (Tip110)	1	2	1.76547	0% (0.43)	ATP binding; ATP-dependent RNA helicase activity; double-stranded RNA binding; nucleolus; response to exogenous dsRNA; response to virus	Can unwind double-stranded RNA (helicase) and can fold or introduce a secondary structure to a single-stranded RNA (foldase). Functions as cofactor for JUN-activated transcription. Involved in rRNA processing.
Q99816	TSG101	Tumor susceptibility gene 101 protein (ESCRT-I complex subunit TSG101)	1	2	1.76547	0% (0.43)	cytosol; embryo development; gluconeogenesis; glyceraldehyde-3-phosphate metabolic process; glycolysis; pentose-phosphate shunt; small molecule metabolic process; triose-phosphate isomerase activity	0
A8K3B6		cDNA FLJ78579, highly similar to Homo sapiens c-src tyrosine kinase (CSK), mRNA	1	2	1.76547	0% (0.43)	activation of signaling protein activity involved in unfolded protein response; cellular component disassembly involved in execution phase of apoptosis; cellular protein metabolic process; cellular response to hypoxia; cytosol; establishment or maintenance of microtubule cytoskeleton polarity; lamin filament; mitotic nuclear envelope disassembly; mitotic nuclear envelope reassembly; muscle organ …	Lamins are components of the nuclear lamina, a fibrous layer on the nucleoplasmic side of the inner nuclear membrane, which is thought to provide a framework for the nuclear envelope and may also interact with chromatin. Lamin A and C are present in equal amounts in the lamina of mammals. Plays an important role in nuclear assembly, chromatin organization, nuclear membrane and telomere dynamics. …
Q8IXI1	RHOT2 ARHT2 C16orf39	Mitochondrial Rho GTPase 2 (MIRO-2) (hMiro-2) (EC 3.6.5.-) (Ras homolog gene family member T2)	1	2	1.76547	0% (0.43)	nucleic acid binding; nucleus	0
Q16831	UPP1 UP	Uridine phosphorylase 1 (UPase 1) (UrdPase 1) (EC 2.4.2.3)	1	2	1.76547	0% (0.43)	vesicle docking involved in exocytosis	0
B2RBE6		cDNA, FLJ95470, highly similar to Homo sapiens homolog of yeast Sec5 (SEC5), mRNA	1	2	1.76547	0% (0.43)	cytoplasm; regulation of transcription, DNA-templated; transcription, DNA-templated	Enhances histone H4 gene transcription but does not seem to bind DNA directly.
Q5SRQ6	CSNK2B hCG_43725	Casein kinase 2, beta polypeptide, isoform CRA_d (Casein kinase II subunit beta)	1	2	1.76547	0% (0.43)	GMP catabolic process; GMP salvage; IMP salvage; adenine salvage; behavior; central nervous system neuron development; cerebral cortex neuron differentiation; cytolysis; cytosol; dendrite morphogenesis; dopamine metabolic process; grooming behavior; guanine phosphoribosyltransferase activity; guanine salvage; hypoxanthine phosphoribosyltransferase activity; hypoxanthine salvage; locomotory behavi…	Converts guanine to guanosine monophosphate, and hypoxanthine to inosine monophosphate. Transfers the 5-phosphoribosyl group from 5-phosphoribosylpyrophosphate onto the purine. Plays a central role in the generation of purine nucleotides through the purine salvage pathway.
D3DWY7	VBP1 hCG_17616	von Hippel-Lindau binding protein 1, isoform CRA_b	1	2	1.76547	0% (0.43)	cytosol; energy reserve metabolic process; pentose-phosphate shunt; sedoheptulose-7-phosphate:D-glyceraldehyde-3-phosphate glyceronetransferase activity; xylulose biosynthetic process	Transaldolase is important for the balance of metabolites in the pentose-phosphate pathway.
Q0VDF9	HSPA14 HSP60 HSP70L1	Heat shock 70 kDa protein 14 (HSP70-like protein 1) (Heat shock protein HSP60)	1	2	1.76547	0% (0.43)	cell proliferation; cytosol; microtubule; mitosis; mitotic cell cycle; multicellular organismal development; nucleoplasm	Plays a role in neurogenesis and neuronal migration (By similarity). Necessary for correct formation of mitotic spindles and chromosome separation during mitosis. Necessary for cytokinesis and cell proliferation.
B4E245		cDNA FLJ61538, highly similar to Switch-associated protein 70	1	2	1.76547	0% (0.43)	cilium	0
B4DDZ5		cDNA FLJ53969, highly similar to Trifunctional enzyme subunit alpha, mitochondrial	1	2	1.76547	0% (0.43)	cytoplasm; ribosome; structural constituent of ribosome; translation	0
P05023	ATP1A1	Sodium/potassium-transporting ATPase subunit alpha-1 (Na(+)/K(+) ATPase alpha-1 subunit) (EC 3.6.3.9) (Sodium pump subunit alpha-1)	17	25	1.75964	95% (0.042)	NELF complex; negative regulation of transcription elongation from RNA polymerase II promoter; translation elongation factor activity	0
B4DF70		cDNA FLJ60461, highly similar to Peroxiredoxin-2 (EC 1.11.1.15)	8	12	1.75148	0% (0.13)	nucleolar ribonuclease P complex; ribonuclease MRP activity; ribonuclease MRP complex; ribonuclease P activity; tRNA 5'-leader removal; tRNA catabolic process	Component of ribonuclease P, a protein complex that generates mature tRNA molecules by cleaving their 5'-ends. Also a component of RNase MRP.
P00505	GOT2	Aspartate aminotransferase, mitochondrial (mAspAT) (EC 2.6.1.1) (EC 2.6.1.7) (Fatty acid-binding protein) (FABP-1) (Glutamate oxaloacetate transaminase 2) (Kynurenine aminotransferase 4) (Kynurenine aminotransferase IV) (Kynurenine--oxoglutarate transaminase 4) (Kynurenine--oxoglutarate transaminase IV) (Plasma membrane-associated fatty acid-binding protein) (FABPpm) (Transaminase A)	8	12	1.75148	0% (0.13)	RNA binding	0
Q9Y5B9	SUPT16H FACT140 FACTP140	FACT complex subunit SPT16 (Chromatin-specific transcription elongation factor 140 kDa subunit) (FACT 140 kDa subunit) (FACTp140) (Facilitates chromatin transcription complex subunit SPT16) (hSPT16)	6	9	1.72847	0% (0.18)	ER-associated ubiquitin-dependent protein catabolic process; Golgi organization; cytosol; endoplasmic reticulum; membrane fusion; nuclear outer membrane-endoplasmic reticulum membrane network; nucleus; zinc ion binding	The ternary complex containing UFD1L, VCP and NPLOC4 binds ubiquitinated proteins and is necessary for the export of misfolded proteins from the ER to the cytoplasm, where they are degraded by the proteasome. The NPLOC4-UFD1L-VCP complex regulates spindle disassembly at the end of mitosis and is necessary for the formation of a closed nuclear envelope (By similarity).
B7Z809		cDNA FLJ56016, highly similar to C-1-tetrahydrofolate synthase, cytoplasmic	14	20	1.70429	0% (0.074)	RNA binding; SRP-dependent cotranslational protein targeting to membrane; cytosolic large ribosomal subunit; nuclear-transcribed mRNA catabolic process, nonsense-mediated decay; structural constituent of ribosome; translational elongation; translational initiation; translational termination; viral transcription	0
P23526	AHCY SAHH	Adenosylhomocysteinase (AdoHcyase) (EC 3.3.1.1) (S-adenosyl-L-homocysteine hydrolase)	9	13	1.69992	0% (0.13)	Rho guanyl-nucleotide exchange factor activity; intracellular signal transduction; metal ion binding; regulation of Rho GTPase activity	0
Q9UHD8	SEPT9 KIAA0991 MSF	Septin-9 (MLL septin-like fusion protein MSF-A) (MLL septin-like fusion protein) (Ovarian/Breast septin) (Ov/Br septin) (Septin D1)	4	6	1.68811	0% (0.26)	0	0
P62314	SNRPD1	Small nuclear ribonucleoprotein Sm D1 (Sm-D1) (Sm-D autoantigen) (snRNP core protein D1)	4	6	1.68811	0% (0.26)	ATP binding; ATP catabolic process; ATP-dependent helicase activity; cytokine-mediated signaling pathway; cytosol; eukaryotic translation initiation factor 4F complex; helicase activity; nuclear-transcribed mRNA poly(A) tail shortening; regulation of translational initiation; translation initiation factor activity; viral process	ATP-dependent RNA helicase which is a subunit of the eIF4F complex involved in cap recognition and is required for mRNA binding to ribosome. In the current model of translation initiation, eIF4A unwinds RNA secondary structures in the 5'-UTR of mRNAs which is necessary to allow efficient binding of the small ribosomal subunit, and subsequent scanning for the initiator codon.
Q13148	TARDBP TDP43	TAR DNA-binding protein 43 (TDP-43)	4	6	1.68811	0% (0.26)	cytosol; protein complex; protein targeting; regulation of cyclin-dependent protein serine/threonine kinase activity; regulation of interferon-gamma-mediated signaling pathway; regulation of type I interferon-mediated signaling pathway; ruffle membrane; unfolded protein binding	Co-chaperone that binds to numerous kinases and promotes their interaction with the Hsp90 complex, resulting in stabilization and promotion of their activity.
P20700	LMNB1 LMN2 LMNB	Lamin-B1	4	6	1.68811	0% (0.26)	chromatin; chromosome, centromeric region; cytosol; mitosis; mitotic cell cycle; negative regulation of DNA replication; nucleoplasm; plasma membrane	Probable regulator of sister chromatid cohesion in mitosis which may stabilize cohesin complex association with chromatin. May couple sister chromatid cohesion during mitosis to DNA replication. Cohesion ensures that chromosome partitioning is accurate in both meiotic and mitotic cells and plays an important role in DNA repair.
O94973	AP2A2 ADTAB CLAPA2 HIP9 HYPJ KIAA0899	AP-2 complex subunit alpha-2 (100 kDa coated vesicle protein C) (Adapter-related protein complex 2 subunit alpha-2) (Adaptor protein complex AP-2 subunit alpha-2) (Alpha-adaptin C) (Alpha2-adaptin) (Clathrin assembly protein complex 2 alpha-C large chain) (Huntingtin yeast partner J) (Huntingtin-interacting protein 9) (HIP-9) (Huntingtin-interacting protein J) (Plasma membrane adaptor HA2/AP2 ada…	4	6	1.68811	0% (0.26)	DNA damage response, signal transduction by p53 class mediator resulting in cell cycle arrest; G1/S transition of mitotic cell cycle; anaphase-promoting complex-dependent proteasomal ubiquitin-dependent protein catabolic process; antigen processing and presentation of exogenous peptide antigen via MHC class I, TAP-dependent; apoptotic process; cytosol; gene expression; mRNA metabolic process; neg…	Binds and presumably selects ubiquitin-conjugates for destruction. Displays selectivity for longer polyubiquitin chains. Modulates intestinal fluid secretion.
Q5JQ44	DKFZp547A0616	Putative uncharacterized protein DKFZp547A0616 (Fragment)	4	6	1.68811	0% (0.26)	0	0
P46109	CRKL	Crk-like protein	4	6	1.68811	0% (0.26)	endoplasmic reticulum; endoplasmic reticulum membrane; integral component of membrane; mitochondrial nucleoid; nuclear envelope	Required for nuclear import of FGF1, but not that of FGF2. Might regulate nuclear import of exogenous FGF1 by facilitating interaction with the nuclear import machinery and by transporting cytosolic FGF1 to, and possibly through, the nuclear pores.
B4DS05		cDNA FLJ59403, highly similar to Nucleosome assembly protein 1-like 4	12	17	1.68441	0% (0.099)	actin cytoskeleton; actin filament binding; calmodulin binding; cell cortex; centrosome; energy reserve metabolic process; germinal vesicle; plasma membrane; regulation of insulin secretion; small molecule metabolic process	MARCKS is the most prominent cellular substrate for protein kinase C. This protein binds calmodulin, actin, and synapsin. MARCKS is a filamentous (F) actin cross-linking protein.
Q53HV2		Chaperonin containing TCP1, subunit 7 (Eta) variant (Fragment)	15	21	1.67471	0% (0.075)	vesicle docking involved in exocytosis	0
Q9UQ80	PA2G4 EBP1	Proliferation-associated protein 2G4 (Cell cycle protein p38-2G4 homolog) (hG4-1) (ErbB3-binding protein 1)	17	23	1.62527	0% (0.077)	calcium ion binding; intracellular membrane-bounded organelle; microtubule cytoskeleton	0
Q06323	PSME1 IFI5111	Proteasome activator complex subunit 1 (11S regulator complex subunit alpha) (REG-alpha) (Activator of multicatalytic protease subunit 1) (Interferon gamma up-regulated I-5111 protein) (IGUP I-5111) (Proteasome activator 28 subunit alpha) (PA28a) (PA28alpha)	8	11	1.61914	0% (0.18)	cysteine-type peptidase activity; ubiquitin thiolesterase activity; ubiquitin-dependent protein catabolic process	0
P46060	RANGAP1 KIAA1835 SD	Ran GTPase-activating protein 1 (RanGAP1)	5	7	1.61362	0% (0.26)	ER-associated ubiquitin-dependent protein catabolic process; cell death; endoplasmic reticulum membrane; integral component of membrane; plasma membrane; protein complex	Component of the ERLIN1/ERLIN2 complex which mediates the endoplasmic reticulum-associated degradation (ERAD) of inositol 1,4,5-trisphosphate receptors (IP3Rs). Also involved in ITPR1 degradation by the ERAD pathway.
F8W1A4	AK2	Adenylate kinase 2, mitochondrial	5	7	1.61362	0% (0.26)	ATP binding; ATPase activity; DNA damage response, signal transduction by p53 class mediator resulting in cell cycle arrest; G1/S transition of mitotic cell cycle; anaphase-promoting complex-dependent proteasomal ubiquitin-dependent protein catabolic process; antigen processing and presentation of exogenous peptide antigen via MHC class I, TAP-dependent; apoptotic process; cytosol; gene expressio…	The 26S protease is involved in the ATP-dependent degradation of ubiquitinated proteins. The regulatory (or ATPase) complex confers ATP dependency and substrate specificity to the 26S complex.
Q07812	BAX BCL2L4	Apoptosis regulator BAX (Bcl-2-like protein 4) (Bcl2-L-4)	2	3	1.59835	0% (0.41)	RNA binding; cytoplasm; nucleolus; rRNA processing; ribonucleoprotein complex	Required for 40S ribosome biogenesis. Involved in nucleolar processing of pre-18S ribosomal RNA and ribosome assembly (By similarity).
Q9Y3I0	RTCB C22orf28 HSPC117	tRNA-splicing ligase RtcB homolog (EC 6.5.1.3)	2	3	1.59835	0% (0.41)	0	0
B4DXV7		cDNA FLJ57661, highly similar to GMP synthase (glutamine-hydrolyzing) (EC 6.3.5.2)	2	3	1.59835	0% (0.41)	N-glycan processing; calcium ion binding	0
Q16543	CDC37 CDC37A	Hsp90 co-chaperone Cdc37 (Hsp90 chaperone protein kinase-targeting subunit) (p50Cdc37) [Cleaved into: Hsp90 co-chaperone Cdc37, N-terminally processed]	2	3	1.59835	0% (0.41)	DNA damage response, signal transduction by p53 class mediator resulting in cell cycle arrest; G1/S transition of mitotic cell cycle; anaphase-promoting complex-dependent proteasomal ubiquitin-dependent protein catabolic process; antigen processing and presentation of exogenous peptide antigen via MHC class I, TAP-dependent; apoptotic process; cytosol; gene expression; mRNA metabolic process; neg…	Acts as a regulatory subunit of the 26S proteasome which is involved in the ATP-dependent degradation of ubiquitinated proteins.
Q9UBQ7	GRHPR GLXR MSTP035	Glyoxylate reductase/hydroxypyruvate reductase (EC 1.1.1.79) (EC 1.1.1.81)	2	3	1.59835	0% (0.41)	calcium ion binding; glycerol-3-phosphate dehydrogenase activity; glycerol-3-phosphate dehydrogenase complex; glycerol-3-phosphate metabolic process	0
Q86U42	PABPN1 PAB2 PABP2	Polyadenylate-binding protein 2 (PABP-2) (Poly(A)-binding protein 2) (Nuclear poly(A)-binding protein 1) (Poly(A)-binding protein II) (PABII) (Polyadenylate-binding nuclear protein 1)	2	3	1.59835	0% (0.41)	ATP binding; G2/M transition of mitotic cell cycle; antigen processing and presentation of exogenous peptide antigen via MHC class II; centrosome; cytosol; dynactin complex; vesicle-mediated transport	Component of a multi-subunit complex involved in microtubule based vesicle motility. It is associated with the centrosome.
A8K4W5		cDNA FLJ76813, highly similar to Homo sapiens acetyl-Coenzyme A acetyltransferase 2 (acetoacetyl Coenzyme A thiolase), mRNA	2	3	1.59835	0% (0.41)	DNA binding; DNA damage response, signal transduction by p53 class mediator resulting in transcription of p21 class mediator; PML body; cytoplasm; interferon-gamma-mediated signaling pathway; negative regulation of DNA binding; negative regulation of endothelial cell migration; negative regulation of protein export from nucleus; negative regulation of sequence-specific DNA binding transcription f…	Together with PML, this tumor suppressor is a major constituent of the PML bodies, a subnuclear organelle involved in a large number of physiological processes including cell growth, differentiation and apoptosis. Functions as a transcriptional coactivator of ETS1 and ETS2 according to PubMed:11909962. Under certain conditions, it may also act as a corepressor of ETS1 preventing its binding to DN…
Q53GD7		FUS interacting protein (Serine-arginine rich) 1 isoform 2 variant (Fragment)	2	3	1.59835	0% (0.41)	cytoplasmic vesicle membrane; cytosol; extracellular space; intrinsic apoptotic signaling pathway in response to DNA damage; keratinocyte differentiation; keratinocyte proliferation; negative regulation of cell proliferation; negative regulation of cysteine-type endopeptidase activity involved in apoptotic process; nucleus; positive regulation of cell growth; positive regulation of protein export…	Adapter protein implicated in the regulation of a large spectrum of both general and specialized signaling pathways. Binds to a large number of partners, usually by recognition of a phosphoserine or phosphothreonine motif. Binding generally results in the modulation of the activity of the binding partner. When bound to KRT17, regulates protein synthesis and epithelial cell growth by stimulating A…
P27695	APEX1 APE APE1 APEX APX HAP1 REF1	DNA-(apurinic or apyrimidinic site) lyase (EC 3.1.-.-) (EC 4.2.99.18) (APEX nuclease) (APEN) (Apurinic-apyrimidinic endonuclease 1) (AP endonuclease 1) (APE-1) (REF-1) (Redox factor-1) [Cleaved into: DNA-(apurinic or apyrimidinic site) lyase, mitochondrial]	2	3	1.59835	0% (0.41)	acute-phase response; endoplasmic reticulum; extracellular space; platelet activation; platelet alpha granule lumen; platelet degranulation; proteinaceous extracellular matrix; regulation of proteolysis; serine-type endopeptidase inhibitor activity	Inhibitor of serine proteases. Its primary target is elastase, but it also has a moderate affinity for plasmin and thrombin. Irreversibly inhibits trypsin, chymotrypsin and plasminogen activator. The aberrant form inhibits insulin-induced NO synthesis in platelets, decreases coagulation time and has proteolytic activity against insulin and plasmin.; Short peptide from AAT: reversible chymotrypsin…
A8K566		cDNA FLJ78246, highly similar to Homo sapiens splicing factor 3a, subunit 3, 60kDa (SF3A3), mRNA	2	3	1.59835	0% (0.41)	integral component of membrane	0
M1RL68	HLA-A	MHC class I antigen	2	3	1.59835	0% (0.41)	cellular iron ion homeostasis; dense body; extracellular region; ferric iron binding; iron ion transport	0
O60762	DPM1	Dolichol-phosphate mannosyltransferase (EC 2.4.1.83) (Dolichol-phosphate mannose synthase) (DPM synthase) (Dolichyl-phosphate beta-D-mannosyltransferase) (Mannose-P-dolichol synthase) (MPD synthase)	2	3	1.59835	0% (0.41)	acute-phase response; antioxidant activity; catalytic activity; cellular iron ion homeostasis; defense response; defense response to bacterium; endocytic vesicle lumen; extracellular space; haptoglobin-hemoglobin complex; hemoglobin binding; immune system process; metabolic process; negative regulation of hydrogen peroxide catabolic process; negative regulation of oxidoreductase activity; positiv…	As a result of hemolysis, hemoglobin is found to accumulate in the kidney and is secreted in the urine. Haptoglobin captures, and combines with free plasma hemoglobin to allow hepatic recycling of heme iron and to prevent kidney damage. Haptoglobin also acts as an Antimicrobial; Antioxidant, has antibacterial activity and plays a role in modulating many aspects of the acute phase response. Hemogl…
Q6FID4	SARA1	SARA1 protein	2	3	1.59835	0% (0.41)	aging; cytosol; gluconeogenesis; glycolysis; magnesium ion binding; membrane; phosphopyruvate hydratase activity; phosphopyruvate hydratase complex; response to drug; skeletal muscle tissue regeneration; small molecule metabolic process	Appears to have a function in striated muscle development and regeneration.
B4DMR0		cDNA FLJ60706, highly similar to Serine/threonine-protein kinase 24 (EC 2.7.11.1)	2	3	1.59835	0% (0.41)	cytoplasm; ribosome; structural constituent of ribosome; translation	0
Q5T6H7	XPNPEP1	Xaa-Pro aminopeptidase 1	2	3	1.59835	0% (0.41)	calcium ion binding; calcium-dependent phospholipid binding	0
Q13895	BYSL	Bystin	2	3	1.59835	0% (0.41)	DNA damage response, signal transduction by p53 class mediator resulting in cell cycle arrest; G1/S transition of mitotic cell cycle; anaphase-promoting complex-dependent proteasomal ubiquitin-dependent protein catabolic process; antigen processing and presentation of exogenous peptide antigen via MHC class I, TAP-dependent; apoptotic process; cytosol; gene expression; mRNA metabolic process; neg…	The proteasome is a multicatalytic proteinase complex which is characterized by its ability to cleave peptides with Arg, Phe, Tyr, Leu, and Glu adjacent to the leaving group at neutral or slightly basic pH. The proteasome has an ATP-dependent proteolytic activity. Plays an important role in the regulation of cell proliferation or cell cycle control, transcriptional regulation, immune and stress r…
Q6IBT1	PSMB7	Proteasome subunit beta type (EC 3.4.25.1)	2	3	1.59835	0% (0.41)	DNA damage response, signal transduction by p53 class mediator; cell aging; cell proliferation; cell surface; cell surface receptor signaling pathway; chemoattractant activity; cytokine activity; cytoplasm; dopachrome isomerase activity; extracellular region; extracellular space; inflammatory response; innate immune response; negative regulation of DNA damage response, signal transduction by p53 …	Pro-inflammatory cytokine. Involved in the innate immune response to bacterial pathogens. The expression of MIF at sites of inflammation suggests a role as mediator in regulating the function of macrophages in host defense. Counteracts the anti-inflammatory activity of glucocorticoids. Has phenylpyruvate tautomerase and dopachrome tautomerase activity (in vitro), but the physiological substrate i…
Q9BVP2	GNL3 E2IG3 NS	Guanine nucleotide-binding protein-like 3 (E2-induced gene 3 protein) (Novel nucleolar protein 47) (NNP47) (Nucleolar GTP-binding protein 3) (Nucleostemin)	2	3	1.59835	0% (0.41)	0	0
B4E2S7	LAMP2	Lysosome-associated membrane glycoprotein 2 (cDNA FLJ58780, highly similar to Homo sapiens lysosomal-associated membrane protein 2 (LAMP2), transcript variant LAMP2B, mRNA)	2	3	1.59835	0% (0.41)	DNA binding; nucleosome; nucleosome assembly; nucleosome positioning; nucleus	Histone H1 protein binds to linker DNA between nucleosomes forming the macromolecular structure known as the chromatin fiber. Histones H1 are necessary for the condensation of nucleosome chains into higher-order structured fibers. Acts also as a regulator of individual gene transcription through chromatin remodeling, nucleosome spacing and DNA methylation (By similarity).
O15212	PFDN6 HKE2 PFD6	Prefoldin subunit 6 (Protein Ke2)	2	3	1.59835	0% (0.41)	Fc-gamma receptor I complex binding; Myb complex; Rac GTPase binding; Ral GTPase binding; actin crosslink formation; actin cytoskeleton; actin cytoskeleton reorganization; actin filament; actin filament binding; adenylate cyclase-inhibiting dopamine receptor signaling pathway; apical dendrite; cell junction assembly; cilium assembly; cortical cytoskeleton; cytoplasmic sequestering of protein; cyt…	Promotes orthogonal branching of actin filaments and links actin filaments to membrane glycoproteins. Anchors various transmembrane proteins to the actin cytoskeleton and serves as a scaffold for a wide range of cytoplasmic signaling proteins. Interaction with FLNA may allow neuroblast migration from the ventricular zone into the cortical plate. Tethers cell surface-localized furin, modulates its…
K7ELG9	LSM12	Protein LSM12 homolog	2	3	1.59835	0% (0.41)	Bergmann glial cell differentiation; astrocyte development; cell leading edge; cell projection; cellular component disassembly involved in execution phase of apoptosis; cytosol; double-stranded RNA binding; extracellular vesicular exosome; intermediate filament; intermediate filament organization; lens fiber cell development; muscle filament sliding; negative regulation of neuron projection devel…	Vimentins are class-III intermediate filaments found in various non-epithelial cells, especially mesenchymal cells. Vimentin is attached to the nucleus, endoplasmic reticulum, and mitochondria, either laterally or terminally.; Involved with LARP6 in the stabilization of type I collagen mRNAs for CO1A1 and CO1A2.
P51991	HNRNPA3 HNRPA3	Heterogeneous nuclear ribonucleoprotein A3 (hnRNP A3)	9	12	1.58048	0% (0.18)	cytoskeleton; lamellipodium; ruffle	0
P38919	EIF4A3 DDX48 KIAA0111	Eukaryotic initiation factor 4A-III (eIF-4A-III) (eIF4A-III) (EC 3.6.4.13) (ATP-dependent RNA helicase DDX48) (ATP-dependent RNA helicase eIF4A-3) (DEAD box protein 48) (Eukaryotic initiation factor 4A-like NUK-34) (Eukaryotic translation initiation factor 4A isoform 3) (Nuclear matrix protein 265) (NMP 265) (hNMP 265) [Cleaved into: Eukaryotic initiation factor 4A-III, N-terminally processed]	9	12	1.58048	0% (0.18)	RNA binding; RNA processing; cytoplasm; intracellular membrane-bounded organelle; nuclear speck; nucleotide binding	Regulates Tat transactivation activity through direct interaction. May be a cellular factor for HIV-1 gene expression and viral replication.
P48047	ATP5O ATPO	ATP synthase subunit O, mitochondrial (Oligomycin sensitivity conferral protein) (OSCP)	6	8	1.55969	0% (0.26)	RISC complex; cytoplasm; gene silencing by RNA; mitochondrion; nuclease activity; nucleic acid binding; nucleic acid phosphodiester bond hydrolysis	0
C9IZE4	PSMD6 hCG_23509	26S proteasome non-ATPase regulatory subunit 6 (Proteasome (Prosome, macropain) 26S subunit, non-ATPase, 6, isoform CRA_b)	6	8	1.55969	0% (0.26)	cell communication; cytoplasmic vesicle membrane; phosphatidylinositol binding	0
O75821	EIF3G EIF3S4	Eukaryotic translation initiation factor 3 subunit G (eIF3g) (Eukaryotic translation initiation factor 3 RNA-binding subunit) (eIF-3 RNA-binding subunit) (Eukaryotic translation initiation factor 3 subunit 4) (eIF-3-delta) (eIF3 p42) (eIF3 p44)	6	8	1.55969	0% (0.26)	ATP binding; carbohydrate phosphorylation; glycolysis; hexokinase activity; mitochondrion; nucleus	0
Q92900	UPF1 KIAA0221 RENT1	Regulator of nonsense transcripts 1 (EC 3.6.4.-) (ATP-dependent helicase RENT1) (Nonsense mRNA reducing factor 1) (NORF1) (Up-frameshift suppressor 1 homolog) (hUpf1)	6	8	1.55969	0% (0.26)	metabolic process; mitochondrial inner membrane; thiosulfate sulfurtransferase activity	0
B4E241	SFRS3 SRSF3 hCG_14802	Serine/arginine-rich-splicing factor 3 (Splicing factor, arginine/serine-rich 3, isoform CRA_a) (cDNA FLJ52832, highly similar to Splicing factor, arginine/serine-rich 3)	6	8	1.55969	0% (0.26)	ATP binding; cellular protein modification process; ligase activity; small protein activating enzyme activity	0
A8K4H1		cDNA FLJ78268, highly similar to Homo sapiens fusion (involved in t(12;16) in malignant liposarcoma), transcript variant 1, mRNA	10	13	1.5487	0% (0.18)	regulation of apoptotic process	0
F8W930	IGF2BP2	Insulin-like growth factor 2 mRNA-binding protein 2	23	29	1.52593	0% (0.078)	Golgi apparatus; clathrin coat assembly; clathrin-coated vesicle; cytosol; endocytosis; lipid binding; membrane; perinuclear region of cytoplasm; post-Golgi vesicle-mediated transport	Binds to membranes enriched in phosphatidylinositol 4,5-bisphosphate (PtdIns(4,5)P2). May have a role in transport via clathrin-coated vesicles from the trans-Golgi network to endosomes. Stimulates clathrin assembly.
P62081	RPS7	40S ribosomal protein S7	11	14	1.52211	0% (0.18)	RNA binding; SMN-Sm protein complex; U1 snRNP; U12-type spliceosomal complex; U4 snRNP; catalytic step 2 spliceosome; cytosol; methylosome; ncRNA metabolic process; nucleoplasm; pICln-Sm protein complex; spliceosomal complex assembly; spliceosomal snRNP assembly	Core component of the spliceosomal U1, U2, U4 and U5 small nuclear ribonucleoproteins (snRNPs), the building blocks of the spliceosome. Thereby, plays an important role in the splicing of cellular pre-mRNAs. Most spliceosomal snRNPs contain a common set of Sm proteins SNRPB, SNRPD1, SNRPD2, SNRPD3, SNRPE, SNRPF and SNRPG that assemble in an heptameric protein ring on the Sm site of the small nucl…
B3KX11		cDNA FLJ44436 fis, clone UTERU2019706, highly similar to T-complex protein 1 subunit gamma	11	14	1.52211	0% (0.18)	3-hydroxyacyl-CoA dehydrogenase activity; NAD+ binding; fatty acid metabolic process	0
P23229	ITGA6	Integrin alpha-6 (CD49 antigen-like family member F) (VLA-6) (CD antigen CD49f) [Cleaved into: Integrin alpha-6 heavy chain; Integrin alpha-6 light chain]	7	9	1.51884	0% (0.26)	acid-amino acid ligase activity; metabolic process	0
Q8TE01	derp12	DERP12 (Dermal papilla derived protein 12)	7	9	1.51884	0% (0.26)	microtubule; tubulin complex assembly	0
Q53HJ4		Minichromosome maintenance protein 3 variant (Fragment)	7	9	1.51884	0% (0.26)	G2/M transition of mitotic cell cycle; activation of signaling protein activity involved in unfolded protein response; antigen processing and presentation of exogenous peptide antigen via MHC class II; cell death; cell leading edge; cellular protein metabolic process; centrosome; cytosol; dynactin complex; dynein complex; kinetochore; microtubule; microtubule-based transport; mitosis; motor activ…	Required for the cytoplasmic dynein-driven retrograde movement of vesicles and organelles along microtubules. Dynein-dynactin interaction is a key component of the mechanism of axonal transport of vesicles and organelles.
P61163	ACTR1A CTRN1	Alpha-centractin (Centractin) (ARP1) (Actin-RPV) (Centrosome-associated actin homolog)	7	9	1.51884	0% (0.26)	aminopeptidase activity; metallopeptidase activity; proteolysis; zinc ion binding	0
Q15365	PCBP1	Poly(rC)-binding protein 1 (Alpha-CP1) (Heterogeneous nuclear ribonucleoprotein E1) (hnRNP E1) (Nucleic acid-binding protein SUB2.3)	7	9	1.51884	0% (0.26)	MLL5-L complex; PTW/PP1 phosphatase complex; branching morphogenesis of an epithelial tube; cell cycle; cell division; cytosol; dendritic spine; glycogen granule; glycogen metabolic process; lung development; metal ion binding; negative regulation of transforming growth factor beta receptor signaling pathway; nucleolus; perikaryon; positive regulation of extrinsic apoptotic signaling pathway in a…	Protein phosphatase that associates with over 200 regulatory proteins to form highly specific holoenzymes which dephosphorylate hundreds of biological targets. Protein phosphatase 1 (PP1) is essential for cell division, and participates in the regulation of glycogen metabolism, muscle contractility and protein synthesis. Involved in regulation of ionic conductances and long-term synaptic plastici…
B5LY67	UMPS	Uridine monophosphate synthetase isoform E	7	9	1.51884	0% (0.26)	catalytic step 2 spliceosome; cytoplasmic stress granule; cytosol; gene silencing by RNA; mRNA polyadenylation; mRNA splicing, via spliceosome; mRNA stabilization; negative regulation of nuclear-transcribed mRNA catabolic process, nonsense-mediated decay; nuclear-transcribed mRNA catabolic process, nonsense-mediated decay; nuclear-transcribed mRNA poly(A) tail shortening; nucleotide binding; poly…	Binds the poly(A) tail of mRNA, including that of its own transcript. May be involved in cytoplasmic regulatory processes of mRNA metabolism such as pre-mRNA splicing. Its function in translational initiation regulation can either be enhanced by PAIP1 or repressed by PAIP2. Can probably bind to cytoplasmic RNA sequences other than poly(A) in vivo. Involved in translationally coupled mRNA turnover…
O76003	GLRX3 PICOT TXNL2 HUSSY-22	Glutaredoxin-3 (PKC-interacting cousin of thioredoxin) (PICOT) (PKC-theta-interacting protein) (PKCq-interacting protein) (Thioredoxin-like protein 2)	7	9	1.51884	0% (0.26)	ATP binding; ATPase activity; DNA damage response, signal transduction by p53 class mediator resulting in cell cycle arrest; G1/S transition of mitotic cell cycle; anaphase-promoting complex-dependent proteasomal ubiquitin-dependent protein catabolic process; antigen processing and presentation of exogenous peptide antigen via MHC class I, TAP-dependent; apoptotic process; blastocyst development;…	The 26S protease is involved in the ATP-dependent degradation of ubiquitinated proteins. The regulatory (or ATPase) complex confers ATP dependency and substrate specificity to the 26S complex.
A8K5T7		cDNA FLJ75365, highly similar to Homo sapiens SUGT1B (SUGT1) mRNA	7	9	1.51884	0% (0.26)	cytoplasm; nucleus; protein phosphatase type 1 regulator activity	Regulatory subunit of protein phosphatase 1 (By similarity).
Q9Y5M8	SRPRB PSEC0230	Signal recognition particle receptor subunit beta (SR-beta) (Protein APMCF1)	7	9	1.51884	0% (0.26)	ATP binding; GTP binding; cellular protein modification process; cytoplasm; nuclear membrane; plasma membrane; protein heterodimerization activity; protein homodimerization activity; selenide, water dikinase activity	Synthesizes selenophosphate from selenide and ATP.
P62917	RPL8	60S ribosomal protein L8	7	9	1.51884	0% (0.26)	ATP binding; angiogenesis; cytosol; negative regulation of cell proliferation; regulation of angiogenesis; tryptophan-tRNA ligase activity; tryptophanyl-tRNA aminoacylation	Isoform 1, isoform 2 and T1-TrpRS have aminoacylation activity while T2-TrpRS lacks it. Isoform 2, T1-TrpRS and T2-TrpRS possess angiostatic activity whereas isoform 1 lacks it. T2-TrpRS inhibits fluid shear stress-activated responses of endothelial cells. Regulates ERK, Akt, and eNOS activation pathways that are associated with angiogenesis, cytoskeletal reorganization and shear stress-responsiv…
B4DZ88	KTN1	KTN1 protein (cDNA FLJ61494, highly similar to Kinectin)	3	4	1.50989	0% (0.39)	cytoplasm; nuclear membrane; proteolysis; serine-type endopeptidase activity	This enzyme catalyzes the hydrolysis of the N-terminal peptide bond of an N-acetylated peptide to generate an N-acetylated amino acid and a peptide with a free N-terminus. It preferentially cleaves off Ac-Ala, Ac-Met and Ac-Ser.
C1PHA2	KIF5B-ALK	Tyrosine-protein kinase receptor (EC 2.7.10.1)	3	4	1.50989	0% (0.39)	cell adhesion; integrin complex; integrin-mediated signaling pathway	0
B4DMH5		cDNA FLJ55107, highly similar to Cell division control protein 42 homolog	3	4	1.50989	0% (0.39)	7-methylguanosine mRNA capping; RNA cap binding; cytosol; gene silencing by RNA; histone mRNA metabolic process; mRNA 3'-end processing; mRNA cap binding complex; mRNA cis splicing, via spliceosome; mRNA cleavage; mRNA export from nucleus; ncRNA metabolic process; nuclear cap binding complex; nuclear-transcribed mRNA catabolic process, nonsense-mediated decay; nucleoplasm; positive regulation of …	Component of the cap-binding complex (CBC), which binds cotranscriptionally to the 5'-cap of pre-mRNAs and is involved in various processes such as pre-mRNA splicing, translation regulation, nonsense-mediated mRNA decay, RNA-mediated gene silencing (RNAi) by microRNAs (miRNAs) and mRNA export. The CBC complex is involved in mRNA export from the nucleus via its interaction with ALYREF/THOC4/ALY, l…
P37108	SRP14	Signal recognition particle 14 kDa protein (SRP14) (18 kDa Alu RNA-binding protein)	3	4	1.50989	0% (0.39)	extracellular space	0
O76094	SRP72	Signal recognition particle subunit SRP72 (SRP72) (Signal recognition particle 72 kDa protein)	3	4	1.50989	0% (0.39)	axon extension; cell junction; cellular process; cytosol; dendrite development; dendritic spine; establishment of monopolar cell polarity; hydrolase activity; metabolic process; microtubule; microtubule associated complex; microtubule bundle formation; mitochondrion transport along microtubule; negative regulation of intracellular transport; plasma membrane; positive regulation of axon extension;…	Facilitates tyrosination of alpha-tubulin in neuronal microtubules (By similarity). Phosphorylated MAP1B may play a role in the cytoskeletal changes that accompany neurite extension. Possibly MAP1B binds to at least two tubulin subunits in the polymer, and this bridging of subunits might be involved in nucleating microtubule polymerization and in stabilizing microtubules. Acts as a positive cofac…
Q9UBS4	DNAJB11 EDJ ERJ3 HDJ9 PSEC0121 UNQ537/PRO1080	DnaJ homolog subfamily B member 11 (APOBEC1-binding protein 2) (ABBP-2) (DnaJ protein homolog 9) (ER-associated DNAJ) (ER-associated Hsp40 co-chaperone) (Endoplasmic reticulum DNA J domain-containing protein 3) (ER-resident protein ERdj3) (ERdj3) (ERj3p) (HEDJ) (Human DnaJ protein 9) (hDj-9) (PWP1-interacting protein 4)	3	4	1.50989	0% (0.39)	ATP binding; GTP binding; GTP catabolic process; GTPase activity; calcium ion binding; cellular response to growth factor stimulus; early endosome membrane; endocytic recycling; endoplasmic reticulum; nucleic acid binding; nucleus; perinuclear region of cytoplasm; pinocytosis; plasma membrane; positive regulation of peptidyl-tyrosine phosphorylation; protein homooligomerization; recycling endosom…	Plays a role in early endosomal transport.
J3KN16	KIAA0368	Proteasome-associated protein ECM29 homolog	3	4	1.50989	0% (0.39)	RNA binding; SRP-dependent cotranslational protein targeting to membrane; cytosolic large ribosomal subunit; nuclear-transcribed mRNA catabolic process, nonsense-mediated decay; structural constituent of ribosome; translational elongation; translational initiation; translational termination; viral transcription	Plays an important role in the elongation step of protein synthesis.
O00264	PGRMC1 HPR6.6 PGRMC	Membrane-associated progesterone receptor component 1 (mPR)	3	4	1.50989	0% (0.39)	G-protein beta/gamma-subunit complex binding; G-protein coupled acetylcholine receptor signaling pathway; G-protein coupled receptor binding; GTP binding; GTPase activity; activation of MAPKK activity; adenosine receptor signaling pathway; adenylate cyclase-inhibiting G-protein coupled receptor signaling pathway; cell cycle; cell division; cell proliferation; centrosome; cytoplasm; cytosol; gamma…	Guanine nucleotide-binding proteins (G proteins) are involved as modulators or transducers in various transmembrane signaling systems. The G(i) proteins are involved in hormonal regulation of adenylate cyclase: they inhibit the cyclase in response to beta-adrenergic stimuli. May play a role in cell division.; Isoform sGi2: Regulates the cell surface density of dopamine receptors DRD2 by sequestra…
P54920	NAPA SNAPA	Alpha-soluble NSF attachment protein (SNAP-alpha) (N-ethylmaleimide-sensitive factor attachment protein alpha)	3	4	1.50989	0% (0.39)	integral component of membrane; mitochondrial outer membrane; negative regulation of mitochondrial fusion; oxidoreductase activity; zinc ion binding	Possesses ATPase activity (By similarity). Plays a part in calcium-regulated keratinocyte activation in epidermal repair mechanisms. Has no effect on cell proliferation. Negatively regulates mitochondrial fusion in cooperation with mitofusin proteins (MFN1-2).
B4E2W0	HADHB	3-ketoacyl-CoA thiolase (cDNA FLJ56214, highly similar to Trifunctional enzyme subunit beta, mitochondrial)	3	4	1.50989	0% (0.39)	apoptotic process; behavioral fear response; learning; mitochondrial inner membrane; mitochondrial nucleoid; mitochondrial outer membrane; neuron-neuron synaptic transmission; plasma membrane; pore complex; porin activity; viral process; voltage-gated anion channel activity	Forms a channel through the mitochondrial outer membrane and also the plasma membrane. The channel at the outer mitochondrial membrane allows diffusion of small hydrophilic molecules; in the plasma membrane it is involved in cell volume regulation and apoptosis. It adopts an open conformation at low or zero membrane potential and a closed conformation at potentials above 30-40 mV. The open state …
Q15102	PAFAH1B3 PAFAHG	Platelet-activating factor acetylhydrolase IB subunit gamma (EC 3.1.1.47) (PAF acetylhydrolase 29 kDa subunit) (PAF-AH 29 kDa subunit) (PAF-AH subunit gamma) (PAFAH subunit gamma)	3	4	1.50989	0% (0.39)	Golgi to plasma membrane CFTR protein transport; anatomical structure morphogenesis; cell cycle; centriolar satellite; extrinsic apoptotic signaling pathway; hepatocyte apoptotic process; keratin filament; negative regulation of apoptotic process; nucleolus; perinuclear region of cytoplasm; structural molecule activity; tumor necrosis factor-mediated signaling pathway; viral process	Involved in the uptake of thrombin-antithrombin complexes by hepatic cells (By similarity). When phosphorylated, plays a role in filament reorganization. Involved in the delivery of mutated CFTR to the plasma membrane. Together with KRT8, is involved in interleukin-6 (IL-6)-mediated barrier protection.
J3QK90	NSFL1C	NSFL1 cofactor p47	3	4	1.50989	0% (0.39)	0	0
Q15738	NSDHL H105E3	Sterol-4-alpha-carboxylate 3-dehydrogenase, decarboxylating (EC 1.1.1.170) (Protein H105e3)	3	4	1.50989	0% (0.39)	blood coagulation; calcium ion binding; calcium-dependent phospholipid binding; cytoplasm; endothelial microparticle; external side of plasma membrane; extracellular vesicular exosome; negative regulation of apoptotic process; negative regulation of coagulation; phospholipase inhibitor activity; response to organic substance; signal transduction	This protein is an anticoagulant protein that acts as an indirect inhibitor of the thromboplastin-specific complex, which is involved in the blood coagulation cascade.
B3KWV6		cDNA FLJ43948 fis, clone TESTI4014924, highly similar to Homo sapiens cytoplasmic FMR1 interacting protein 1 (CYFIP1), transcript variant 1, mRNA	3	4	1.50989	0% (0.39)	cytoplasm; integral component of membrane; potassium ion transmembrane transport; regulation of ion transmembrane transport; voltage-gated potassium channel activity	0
P28838	LAP3 LAPEP PEPS	Cytosol aminopeptidase (EC 3.4.11.1) (Leucine aminopeptidase 3) (LAP-3) (Leucyl aminopeptidase) (Peptidase S) (Proline aminopeptidase) (EC 3.4.11.5) (Prolyl aminopeptidase)	3	4	1.50989	0% (0.39)	calcium ion binding; extracellular matrix; metalloendopeptidase activity; proteolysis; zinc ion binding	0
Q99653	CHP1 CHP	Calcineurin B homologous protein 1 (Calcineurin B-like protein) (Calcium-binding protein CHP) (Calcium-binding protein p22) (EF-hand calcium-binding domain-containing protein p22)	3	4	1.50989	0% (0.39)	0	0
Q9H9T3	ELP3	Elongator complex protein 3 (hELP3) (EC 2.3.1.48)	3	4	1.50989	0% (0.39)	nucleolus; nucleus; rRNA processing	Involved in nucleolar processing of pre-18S ribosomal RNA (By similarity).
P39023	RPL3 OK/SW-cl.32	60S ribosomal protein L3 (HIV-1 TAR RNA-binding protein B) (TARBP-B)	3	4	1.50989	0% (0.39)	carbohydrate metabolic process; cytoplasm; glutathione metabolic process; lactoylglutathione lyase activity; methylglyoxal metabolic process; negative regulation of apoptotic process; osteoclast differentiation; regulation of transcription from RNA polymerase II promoter; zinc ion binding	Catalyzes the conversion of hemimercaptal, formed from methylglyoxal and glutathione, to S-lactoylglutathione. Involved in the regulation of TNF-induced transcriptional activity of NF-kappa-B. Required for normal osteoclastogenesis.
O00231	PSMD11	26S proteasome non-ATPase regulatory subunit 11 (26S proteasome regulatory subunit RPN6) (26S proteasome regulatory subunit S9) (26S proteasome regulatory subunit p44.5)	16	20	1.50647	0% (0.13)	ATP catabolic process; hydrogen ion transmembrane transporter activity; mitochondrial ATP synthesis coupled proton transport; mitochondrial proton-transporting ATP synthase complex; mitochondrial proton-transporting ATP synthase complex, coupling factor F(o); respiratory electron transport chain; transmembrane transporter activity	Mitochondrial membrane ATP synthase (F(1)F(0) ATP synthase or Complex V) produces ATP from ADP in the presence of a proton gradient across the membrane which is generated by electron transport complexes of the respiratory chain. F-type ATPases consist of two structural domains, F(1) - containing the extramembraneous catalytic core, and F(0) - containing the membrane proton channel, linked togethe…
P15144	ANPEP APN CD13 PEPN	Aminopeptidase N (AP-N) (hAPN) (EC 3.4.11.2) (Alanyl aminopeptidase) (Aminopeptidase M) (AP-M) (Microsomal aminopeptidase) (Myeloid plasma membrane glycoprotein CD13) (gp150) (CD antigen CD13)	16	20	1.50647	0% (0.13)	nucleic acid binding; nucleotide binding; ribonucleoprotein complex; viral nucleocapsid	0
O00425	IGF2BP3 IMP3 KOC1 VICKZ3	Insulin-like growth factor 2 mRNA-binding protein 3 (IGF2 mRNA-binding protein 3) (IMP-3) (IGF-II mRNA-binding protein 3) (KH domain-containing protein overexpressed in cancer) (hKOC) (VICKZ family member 3)	12	15	1.49954	0% (0.18)	nuclear pore; transport	0
P16949	STMN1 C1orf215 LAP18 OP18	Stathmin (Leukemia-associated phosphoprotein p18) (Metablastin) (Oncoprotein 18) (Op18) (Phosphoprotein p19) (pp19) (Prosolin) (Protein Pr22) (pp17)	12	15	1.49954	0% (0.18)	ATP binding; ATP-dependent DNA helicase activity; DNA binding; NuRD complex; centrosome; chromatin modification; cytoplasm; regulation of transcription from RNA polymerase II promoter; transcription, DNA-templated; zinc ion binding	Component of the histone deacetylase NuRD complex which participates in the remodeling of chromatin by deacetylating histones.
Q15046	KARS KIAA0070	Lysine--tRNA ligase (EC 6.1.1.6) (Lysyl-tRNA synthetase) (LysRS)	8	10	1.48683	0% (0.25)	ATP binding; ERK1 and ERK2 cascade; Fc-epsilon receptor signaling pathway; Golgi apparatus; MAP kinase kinase activity; MyD88-dependent toll-like receptor signaling pathway; PDZ domain binding; Ras protein signal transduction; TRIF-dependent toll-like receptor signaling pathway; activation of MAPKK activity; axon guidance; cell cortex; cell-cell junction; cytoplasmic side of plasma membrane; cyto…	Catalyzes the concomitant phosphorylation of a threonine and a tyrosine residue in a Thr-Glu-Tyr sequence located in MAP kinases. Activates the ERK1 and ERK2 MAP kinases (By similarity).
P46087	NOP2 NOL1	Putative ribosomal RNA methyltransferase NOP2 (EC 2.1.1.-) (Nucleolar protein 1) (Nucleolar protein 2 homolog) (Proliferating-cell nucleolar antigen p120) (Proliferation-associated nucleolar protein p120)	8	10	1.48683	0% (0.25)	CENP-A containing nucleosome assembly at centromere; DNA repair; NF-kappaB binding; RNA binding; Tat protein binding; cell aging; centrosome cycle; cytosol; histone binding; intracellular protein transport; negative regulation of apoptotic process; negative regulation of cell proliferation; negative regulation of centrosome duplication; negative regulation of protein kinase activity by regulation…	Involved in diverse cellular processes such as ribosome biogenesis, centrosome duplication, protein chaperoning, histone assembly, cell proliferation, and regulation of tumor suppressors p53/TP53 and ARF. Binds ribosome presumably to drive ribosome nuclear export. Associated with nucleolar ribonucleoprotein structures and bind single-stranded nucleic acids. Acts as a chaperonin for the core histo…
Q5VU58	TPM3 hCG_1997142	Tropomyosin 3, isoform CRA_b (Tropomyosin alpha-3 chain)	18	22	1.47705	0% (0.13)	L-aminoadipate-semialdehyde dehydrogenase activity; aldehyde dehydrogenase (NAD) activity; betaine-aldehyde dehydrogenase activity; cellular aldehyde metabolic process; cellular nitrogen compound metabolic process; cytosol; glycine betaine biosynthetic process from choline; lysine catabolic process; mitochondrial matrix; nucleus; sensory perception of sound	Multifunctional enzyme mediating important protective effects. Metabolizes betaine aldehyde to betaine, an important cellular osmolyte and methyl donor. Protects cells from oxidative stress by metabolizing a number of lipid peroxidation-derived aldehydes. Involved in lysine catabolism.
A8K8U1		cDNA FLJ77762, highly similar to Homo sapiens cullin-associated and neddylation-dissociated 1 (CAND1), mRNA	18	22	1.47705	0% (0.13)	adenosylhomocysteinase activity; cellular nitrogen compound metabolic process; cytosol; melanosome; methylation; one-carbon metabolic process; sulfur amino acid metabolic process; xenobiotic metabolic process	Adenosylhomocysteine is a competitive inhibitor of S-adenosyl-L-methionine-dependent methyl transferase reactions; therefore adenosylhomocysteinase may play a key role in the control of methylations via regulation of the intracellular concentration of adenosylhomocysteine.
P23396	RPS3 OK/SW-cl.26	40S ribosomal protein S3	24	29	1.46539	0% (0.100)	cytoplasm; intracellular membrane-bounded organelle; prefoldin complex; protein folding	0
H0Y9V9	RPL9	60S ribosomal protein L9 (Fragment)	4	5	1.45513	0% (0.38)	0	0
O75534	CSDE1 D1S155E KIAA0885 NRU UNR	Cold shock domain-containing protein E1 (N-ras upstream gene protein) (Protein UNR)	4	5	1.45513	0% (0.38)	lysosomal membrane; nervous system development; nucleus	May be required for neuronal cell differentiation.
P18031	PTPN1 PTP1B	Tyrosine-protein phosphatase non-receptor type 1 (EC 3.1.3.48) (Protein-tyrosine phosphatase 1B) (PTP-1B)	4	5	1.45513	0% (0.38)	B cell homeostasis; B cell homeostatic proliferation; B cell negative selection; B cell receptor apoptotic signaling pathway; BAX complex; BH3 domain binding; Sertoli cell proliferation; T cell homeostatic proliferation; activation of cysteine-type endopeptidase activity involved in apoptotic process by cytochrome c; activation of cysteine-type endopeptidase activity involved in apoptotic signali…	Accelerates programmed cell death by binding to, and antagonizing the apoptosis repressor BCL2 or its adenovirus homolog E1B 19k protein. Under stress conditions, undergoes a conformation change that causes translocation to the mitochondrion membrane, leading to the release of cytochrome c that then triggers apoptosis. Promotes activation of CASP3, and thereby apoptosis.
H3BQZ7	hCG_2044799	HCG2044799 (Uncharacterized protein)	4	5	1.45513	0% (0.38)	SRP-dependent cotranslational protein targeting to membrane; cytosolic small ribosomal subunit; mRNA binding; negative regulation of RNA splicing; nuclear-transcribed mRNA catabolic process, nonsense-mediated decay; structural constituent of ribosome; translational elongation; translational initiation; translational termination; viral transcription	0
B7Z920		cDNA FLJ61714, highly similar to Tripeptidyl-peptidase 2 (EC 3.4.14.10) (Fragment)	4	5	1.45513	0% (0.38)	ion transmembrane transport; mitochondrial outer membrane; mitochondrion; regulation of ion transmembrane transport; voltage-gated anion channel activity	0
Q86VX4	SMC3	Structural maintenance of chromosomes 3	4	5	1.45513	0% (0.38)	cysteine-type peptidase activity; ubiquitin thiolesterase activity; ubiquitin-dependent protein catabolic process	0
B4E1K7	STOML2	Stomatin-like protein 2, mitochondrial (cDNA FLJ61039, highly similar to Stomatin-like protein 2)	4	5	1.45513	0% (0.38)	GDP binding; GTP binding; GTPase activity; brain development; endocytosis; eye development; intracellular; plasma membrane; protein transport; small GTPase mediated signal transduction	Plays a role in apical endocytosis/recycling. May be implicated in transport between the plasma membrane and early endosomes. Plays a key role in eye and brain development and neurodegeneration.
P30046	DDT	D-dopachrome decarboxylase (EC 4.1.1.84) (D-dopachrome tautomerase) (Phenylpyruvate tautomerase II)	4	5	1.45513	0% (0.38)	L-serine biosynthetic process; O-phospho-L-serine:2-oxoglutarate aminotransferase activity; pyridoxal phosphate binding	0
F5H1R9	PARVA	Alpha-parvin	4	5	1.45513	0% (0.38)	keratin filament; structural molecule activity	0
Q6NUR1	NCAPG	Non-SMC condensin I complex, subunit G	4	5	1.45513	0% (0.38)	calcium ion binding; cytoplasm	0
B2RDW0		cDNA, FLJ96792, highly similar to Homo sapiens calmodulin 2 (phosphorylase kinase, delta) (CALM2), mRNA	10	12	1.43989	0% (0.25)	cytosol; eukaryotic translation elongation factor 1 complex; translation elongation factor activity	EF-1-beta and EF-1-delta stimulate the exchange of GDP bound to EF-1-alpha to GTP.
Q15785	TOMM34 URCC3	Mitochondrial import receptor subunit TOM34 (hTom34) (Translocase of outer membrane 34 kDa subunit)	10	12	1.43989	0% (0.25)	SNAP receptor activity; SNARE binding; SNARE complex; early endosome membrane; integral component of membrane; intracellular protein transport; lysosomal membrane; perinuclear region of cytoplasm; post-Golgi vesicle-mediated transport; synaptic vesicle exocytosis	May be involved in protein trafficking from the plasma membrane to the early endosome (EE) as well as in homotypic fusion of endocytic organelles. Mediates the endocytic trafficking from early endosomes to late endosomes and lysosomes.
A8KAP3		cDNA FLJ78483, highly similar to Homo sapiens elongation factor Tu GTP binding domain containing 2 (EFTUD2), mRNA	11	13	1.42217	0% (0.24)	RNA binding; metabolic process; phenylalanine-tRNA ligase activity	0
B2RBA6		cDNA, FLJ95407, highly similar to Homo sapiens MCM7 minichromosome maintenance deficient 7 (S. cerevisiae) (MCM7), mRNA	5	6	1.4179	0% (0.37)	ATP binding; cytoplasm; glutamine-tRNA ligase activity; glutaminyl-tRNA aminoacylation	0
P18085	ARF4 ARF2	ADP-ribosylation factor 4	5	6	1.4179	0% (0.37)	Golgi apparatus; aminoacyl-tRNA synthetase multienzyme complex; angiogenesis; apoptotic process; cell adhesion; cell surface; cell-cell signaling; chemotaxis; cytokine activity; cytosol; endoplasmic reticulum; extracellular space; glucose metabolic process; inflammatory response; leukocyte migration; negative regulation of endothelial cell proliferation; nucleus; protein homodimerization activity…	Non-catalytic component of the multisynthase complex. Stimulates the catalytic activity of cytoplasmic arginyl-tRNA synthase. Binds tRNA. Possesses inflammatory cytokine activity. Negatively regulates TGF-beta signaling through stabilization of SMURF2 by binding to SMURF2 and inhibiting its SMAD7-mediated degradation. Involved in glucose homeostasis through induction of glucagon secretion at low …
Q53G49		Ribosomal protein L19 (Fragment)	5	6	1.4179	0% (0.37)	G2/M transition of mitotic cell cycle; acrosome assembly; actin cytoskeleton organization; adult locomotory behavior; ameboidal cell migration; astral microtubule; brain morphogenesis; cell cortex; cell leading edge; centrosome; cerebral cortex neuron differentiation; corpus callosum morphogenesis; cytosol; dynactin binding; dynein binding; establishment of centrosome localization; establishment …	Required for proper activation of Rho GTPases and actin polymerization at the leading edge of locomoting cerebellar neurons and postmigratory hippocampal neurons in response to calcium influx triggered via NMDA receptors. Non-catalytic subunit of an acetylhydrolase complex which inactivates platelet-activating factor (PAF) by removing the acetyl group at the SN-2 position (By similarity). Positiv…
O15144	ARPC2 ARC34 PRO2446	Actin-related protein 2/3 complex subunit 2 (Arp2/3 complex 34 kDa subunit) (p34-ARC)	5	6	1.4179	0% (0.37)	RNA binding; SRP-dependent cotranslational protein targeting to membrane; cytosolic small ribosomal subunit; nuclear-transcribed mRNA catabolic process, nonsense-mediated decay; rRNA processing; ribosomal small subunit biogenesis; structural constituent of ribosome; translational elongation; translational initiation; translational termination; viral transcription	0
B4DZF2		cDNA FLJ59571, highly similar to Eukaryotic translation initiation factor 4gamma 2	5	6	1.4179	0% (0.37)	N-acetylneuraminate synthase activity; N-acylneuraminate cytidylyltransferase activity; N-acylneuraminate-9-phosphate synthase activity; cytoplasm; cytosol; lipopolysaccharide biosynthetic process	Produces N-acetylneuraminic acid (Neu5Ac) and 2-keto-3-deoxy-D-glycero-D-galacto-nononic acid (KDN). Can also use N-acetylmannosamine 6-phosphate and mannose 6-phosphate as substrates to generate phosphorylated forms of Neu5Ac and KDN, respectively.
Q9NPQ8	RIC8A	Synembryn-A (Protein Ric-8A)	5	6	1.4179	0% (0.37)	ATP binding; ATPase activity; DNA damage response, signal transduction by p53 class mediator resulting in cell cycle arrest; G1/S transition of mitotic cell cycle; anaphase-promoting complex-dependent proteasomal ubiquitin-dependent protein catabolic process; antigen processing and presentation of exogenous peptide antigen via MHC class I, TAP-dependent; apoptotic process; cytoplasmic vesicle; cy…	The 26S protease is involved in the ATP-dependent degradation of ubiquitinated proteins. The regulatory (or ATPase) complex confers ATP dependency and substrate specificity to the 26S complex.
Q14258	TRIM25 EFP RNF147 ZNF147	E3 ubiquitin/ISG15 ligase TRIM25 (EC 6.3.2.19) (EC 6.3.2.n3) (Estrogen-responsive finger protein) (RING finger protein 147) (Tripartite motif-containing protein 25) (Ubiquitin/ISG15-conjugating enzyme TRIM25) (Zinc finger protein 147)	5	6	1.4179	0% (0.37)	translation initiation factor activity	0
P07384	CAPN1 CANPL1 PIG30	Calpain-1 catalytic subunit (EC 3.4.22.52) (Calcium-activated neutral proteinase 1) (CANP 1) (Calpain mu-type) (Calpain-1 large subunit) (Cell proliferation-inducing gene 30 protein) (Micromolar-calpain) (muCANP)	5	6	1.4179	0% (0.37)	5-phosphoribose 1-diphosphate biosynthetic process; ADP binding; AMP binding; AMP biosynthetic process; ATP binding; GDP binding; carbohydrate binding; kinase activity; magnesium ion binding; nucleobase-containing compound metabolic process; organ regeneration; protein homodimerization activity; ribose phosphate diphosphokinase activity; ribose phosphate diphosphokinase complex	Catalyzes the synthesis of phosphoribosylpyrophosphate (PRPP) that is essential for nucleotide synthesis.
B4DUF1		cDNA FLJ59760, highly similar to 1,4-alpha-glucan branching enzyme (EC 2.4.1.18)	5	6	1.4179	0% (0.37)	endoplasmic reticulum; gene expression; intracellular signal transduction; mRNA metabolic process; nucleocytoplasmic transport; nucleoplasm; perinuclear region of cytoplasm; regulation of transcription, DNA-templated; transcription, DNA-templated	Implicated in a number of cellular processes, including proliferation, differentiation, caspase-dependent and caspase-independent apoptosis, suppression of transformation (tumor suppressor), inhibition of protein phosphatase 2A, regulation of mRNA trafficking and stability in association with ELAVL1, and inhibition of acetyltransferases as part of the INHAT (inhibitor of histone acetyltransferase…
O60701	UGDH	UDP-glucose 6-dehydrogenase (UDP-Glc dehydrogenase) (UDP-GlcDH) (UDPGDH) (EC 1.1.1.22)	5	6	1.4179	0% (0.37)	SRP-dependent cotranslational protein targeting to membrane; TORC2 complex; cell proliferation; cytosolic large ribosomal subunit; nuclear-transcribed mRNA catabolic process, nonsense-mediated decay; nucleotide binding; nucleus; rRNA binding; structural constituent of ribosome; translational elongation; translational initiation; translational termination; viral transcription	This protein binds to a specific region on the 26S rRNA (By similarity).
O95373	IPO7 RANBP7	Importin-7 (Imp7) (Ran-binding protein 7) (RanBP7)	24	28	1.41681	0% (0.13)	NELF complex; cytoplasm; negative regulation of transcription, DNA-templated; positive regulation of viral transcription; transcription elongation from RNA polymerase II promoter; viral process	Essential component of the NELF complex, a complex that negatively regulates the elongation of transcription by RNA polymerase II. The NELF complex, which acts via an association with the DSIF complex and causes transcriptional pausing, is counteracted by the P-TEFb kinase complex. May be able to induce chromatin unfolding.
P78371	CCT2 99D8.1 CCTB	T-complex protein 1 subunit beta (TCP-1-beta) (CCT-beta)	31	36	1.41298	0% (0.095)	5'-3' exonuclease activity; 5'-flap endonuclease activity; DNA replication, removal of RNA primer; RNA-DNA hybrid ribonuclease activity; UV protection; base-excision repair; damaged DNA binding; double-strand break repair; double-stranded DNA binding; double-stranded DNA exodeoxyribonuclease activity; magnesium ion binding; manganese ion binding; memory; mitochondrion; mitotic cell cycle; nucleol…	Structure-specific nuclease with 5'-flap endonuclease and 5'-3' exonuclease activities involved in DNA replication and repair. During DNA replication, cleaves the 5'-overhanging flap structure that is generated by displacement synthesis when DNA polymerase encounters the 5'-end of a downstream Okazaki fragment. It enters the flap from the 5'-end and then tracks to cleave the flap base, leaving a …
Q14315	FLNC ABPL FLN2	Filamin-C (FLN-C) (FLNc) (ABP-280-like protein) (ABP-L) (Actin-binding-like protein) (Filamin-2) (Gamma-filamin)	58	67	1.41031	95% (0.033)	calcium ion binding; calcium-dependent phospholipid binding; defense response to bacterium; negative regulation of catalytic activity; neutrophil degranulation; phagocytic vesicle membrane; phagocytosis; phospholipase A2 inhibitor activity; plasma membrane; positive regulation of angiogenesis; positive regulation of endothelial cell migration; positive regulation of sequence-specific DNA binding …	Inhibitor of phospholipase A2, also possesses anti-coagulant properties. Also cleaves the cyclic bond of inositol 1,2-cyclic phosphate to form inositol 1-phosphate.
Q53EP4		Ribophorin I variant (Fragment)	25	29	1.40946	0% (0.13)	integral component of membrane; protein transport	0
P27348	YWHAQ	14-3-3 protein theta (14-3-3 protein T-cell) (14-3-3 protein tau) (Protein HS1)	12	14	1.40713	0% (0.24)	cytoplasm; endopeptidase activator activity; integral component of plasma membrane; nucleus; proteasome assembly; proteasome binding; proteasome complex; transcription elongation from RNA polymerase II promoter	Functions as a proteasomal ubiquitin receptor. Recruits the deubiquitinating enzyme UCHL5 at the 26S proteasome and promotes its activity.
B1ANR0	PABPC4 hCG_2031827	Poly(A) binding protein, cytoplasmic 4 (Inducible form), isoform CRA_e (Polyadenylate-binding protein 4)	19	22	1.40401	0% (0.17)	integral component of membrane	0
F8W118	NAP1L1	Nucleosome assembly protein 1-like 1 (Fragment)	20	23	1.3955	0% (0.17)	0	0
P60866	RPS20	40S ribosomal protein S20	6	7	1.39095	0% (0.36)	enzyme inhibitor activity; magnesium ion binding; negative regulation of kinase activity; nucleobase-containing compound metabolic process; nucleotide biosynthetic process; ribose phosphate diphosphokinase activity; ribose phosphate diphosphokinase complex	Seems to play a negative regulatory role in 5-phosphoribose 1-diphosphate synthesis.
O00154	ACOT7 BACH	Cytosolic acyl coenzyme A thioester hydrolase (EC 3.1.2.2) (Acyl-CoA thioesterase 7) (Brain acyl-CoA hydrolase) (BACH) (CTE-IIa) (CTE-II) (Long chain acyl-CoA thioester hydrolase)	6	7	1.39095	0% (0.36)	nucleic acid binding; nucleotide binding	0
B1AK87	CAPZB hCG_41078	Capping protein (Actin filament) muscle Z-line, beta, isoform CRA_a (F-actin-capping protein subunit beta)	6	7	1.39095	0% (0.36)	0	0
B2R5M9		cDNA, FLJ92537, highly similar to Homo sapiens procollagen-lysine, 2-oxoglutarate 5-dioxygenase (lysine hydroxylase, Ehlers-Danlos syndrome type VI) (PLOD), mRNA	6	7	1.39095	0% (0.36)	2-oxoglutarate metabolic process; biosynthetic process; cysteine-S-conjugate beta-lyase activity; kynurenine-glyoxylate transaminase activity; kynurenine-oxoglutarate transaminase activity; mitochondrion; pyridoxal phosphate binding; tryptophan catabolic process	Catalyzes the irreversible transamination of the L-tryptophan metabolite L-kynurenine to form kynurenic acid (KA). May catalyze the beta-elimination of S-conjugates and Se-conjugates of L-(seleno)cysteine, resulting in the cleavage of the C-S or C-Se bond (By similarity). Has transaminase activity towards L-kynurenine, tryptophan, phenylalanine, serine, cysteine, methionine, histidine, glutamine …
M0R0F0	RPS5	40S ribosomal protein S5 (Fragment)	6	7	1.39095	0% (0.36)	DNA damage response, signal transduction by p53 class mediator resulting in cell cycle arrest; G1/S transition of mitotic cell cycle; anaphase-promoting complex-dependent proteasomal ubiquitin-dependent protein catabolic process; antigen processing and presentation of exogenous peptide antigen via MHC class I, TAP-dependent; apoptotic process; cytosol; gene expression; mRNA metabolic process; neg…	Implicated in immunoproteasome assembly and required for efficient antigen processing. The PA28 activator complex enhances the generation of class I binding peptides by altering the cleavage pattern of the proteasome.
O60664	PLIN3 M6PRBP1 TIP47	Perilipin-3 (47 kDa mannose 6-phosphate receptor-binding protein) (47 kDa MPR-binding protein) (Cargo selection protein TIP47) (Mannose-6-phosphate receptor-binding protein 1) (Placental protein 17) (PP17)	14	16	1.38297	0% (0.23)	ATP binding; ATPase activity; beta-amyloid binding; beta-amyloid metabolic process; beta-endorphin binding; bradykinin catabolic process; cell surface; cytosol; cytosolic proteasome complex; determination of adult lifespan; extracellular space; hormone catabolic process; insulin binding; insulin catabolic process; insulin receptor signaling pathway; metalloendopeptidase activity; mitochondrion; n…	Plays a role in the cellular breakdown of insulin, IAPP, glucagon, bradykinin, kallidin and other peptides, and thereby plays a role in intercellular peptide signaling. Degrades amyloid formed by APP and IAPP. May play a role in the degradation and clearance of naturally secreted amyloid beta-protein by neurons and microglia.
A8K3C3		T-complex protein 1 subunit delta	14	16	1.38297	0% (0.23)	carboxy-lyase activity; cytosol; methylmalonyl-CoA decarboxylase activity	Decarboxylases ethylmalonyl-CoA decarboxylase, a potentially toxic metabolite, to form butyryl-CoA, suggesting it might be involved in metabolite proofreading. Also has methylmalonyl-CoA decarboxylase activity at lower level.
Q14204	DYNC1H1 DHC1 DNCH1 DNCL DNECL DYHC KIAA0325	Cytoplasmic dynein 1 heavy chain 1 (Cytoplasmic dynein heavy chain 1) (Dynein heavy chain, cytosolic)	15	17	1.37313	0% (0.23)	cytoplasm; mRNA 3'-UTR binding	0
Q02790	FKBP4 FKBP52	Peptidyl-prolyl cis-trans isomerase FKBP4 (PPIase FKBP4) (EC 5.2.1.8) (51 kDa FK506-binding protein) (FKBP51) (52 kDa FK506-binding protein) (52 kDa FKBP) (FKBP-52) (59 kDa immunophilin) (p59) (FK506-binding protein 4) (FKBP-4) (FKBP59) (HSP-binding immunophilin) (HBI) (Immunophilin FKBP52) (Rotamase) [Cleaved into: Peptidyl-prolyl cis-trans isomerase FKBP4, N-terminally processed]	15	17	1.37313	0% (0.23)	cytoplasm; mitochondrion	Can promote mitochondrial permeability transition and facilitate necrotic cell death under different types of stress conditions. Does not bind hemin.
A8MX94	GSTP1	Glutathione S-transferase P	15	17	1.37313	0% (0.23)	nucleic acid binding; nucleotide binding; ribonucleoprotein complex; viral nucleocapsid	0
Q92945	KHSRP FUBP2	Far upstream element-binding protein 2 (FUSE-binding protein 2) (KH type-splicing regulatory protein) (KSRP) (p75)	7	8	1.37054	0% (0.35)	DNA binding; SRP-dependent cotranslational protein targeting to membrane; cell proliferation; cytosolic small ribosomal subunit; mitotic cell cycle; nuclear-transcribed mRNA catabolic process, nonsense-mediated decay; nucleus; structural constituent of ribosome; translational elongation; translational initiation; translational termination; viral transcription; zinc ion binding	0
A8K3D0		cDNA FLJ75185	7	8	1.37054	0% (0.35)	DNA binding; nucleosome; nucleosome assembly; nucleus	Core component of nucleosome. Nucleosomes wrap and compact DNA into chromatin, limiting DNA accessibility to the cellular machineries which require DNA as a template. Histones thereby play a central role in transcription regulation, DNA repair, DNA replication and chromosomal stability. DNA accessibility is regulated via a complex set of post-translational modifications of histones, also called h…
P07741	APRT	Adenine phosphoribosyltransferase (APRT) (EC 2.4.2.7)	7	8	1.37054	0% (0.35)	0	0
P49327	FASN FAS	Fatty acid synthase (EC 2.3.1.85) [Includes: [Acyl-carrier-protein] S-acetyltransferase (EC 2.3.1.38); [Acyl-carrier-protein] S-malonyltransferase (EC 2.3.1.39); 3-oxoacyl-[acyl-carrier-protein] synthase (EC 2.3.1.41); 3-oxoacyl-[acyl-carrier-protein] reductase (EC 1.1.1.100); 3-hydroxyacyl-[acyl-carrier-protein] dehydratase (EC 4.2.1.59); Enoyl-[acyl-carrier-protein] reductase (EC 1.3.1.39); Ole…	24	27	1.36825	0% (0.16)	GTP binding; GTP catabolic process; GTPase activity; apoptotic process; mitochondrial fusion; mitochondrial inner membrane; neural tube closure	0
P69905	HBA1; HBA2	Hemoglobin subunit alpha (Alpha-globin) (Hemoglobin alpha chain)	8	9	1.35454	0% (0.34)	actin cytoskeleton organization; cell migration; regulation of cell shape	0
A8K8D9		Glucose-6-phosphate 1-dehydrogenase (EC 1.1.1.49)	8	9	1.35454	0% (0.34)	2 iron, 2 sulfur cluster binding; 3 iron, 4 sulfur cluster binding; 4 iron, 4 sulfur cluster binding; electron carrier activity; metal ion binding; mitochondrial respiratory chain complex II; respiratory electron transport chain; small molecule metabolic process; succinate dehydrogenase (ubiquinone) activity; succinate metabolic process; tricarboxylic acid cycle; ubiquinone binding	Iron-sulfur protein (IP) subunit of succinate dehydrogenase (SDH) that is involved in complex II of the mitochondrial electron transport chain and is responsible for transferring electrons from succinate to ubiquinone (coenzyme Q).
B2R5W3		cDNA, FLJ92658, highly similar to Homo sapiens poly (ADP-ribose) polymerase family, member 1 (PARP1), mRNA	8	9	1.35454	0% (0.34)	ATP binding; integrin-mediated signaling pathway; protein kinase activity	0
Q9HBB3		60S ribosomal protein L6	19	21	1.34349	0% (0.21)	ATP binding; folic acid-containing compound biosynthetic process; formate-tetrahydrofolate ligase activity; methylenetetrahydrofolate dehydrogenase (NADP+) activity	0
P53621	COPA	Coatomer subunit alpha (Alpha-coat protein) (Alpha-COP) (HEP-COP) (HEPCOP) [Cleaved into: Xenin (Xenopsin-related peptide); Proxenin]	19	21	1.34349	0% (0.21)	cytoplasm; immune system process; nucleus	0
P09493	TPM1 C15orf13 TMSA	Tropomyosin alpha-1 chain (Alpha-tropomyosin) (Tropomyosin-1)	9	10	1.34167	0% (0.33)	L-lactate dehydrogenase activity; cellular carbohydrate metabolic process; cellular response to extracellular stimulus; cilium; cytosol; glycolysis; mitochondrion; pyruvate metabolic process	0
P30085	CMPK1 CMK CMPK UCK UMK UMPK	UMP-CMP kinase (EC 2.7.4.14) (Deoxycytidylate kinase) (CK) (dCMP kinase) (Nucleoside-diphosphate kinase) (EC 2.7.4.6) (Uridine monophosphate/cytidine monophosphate kinase) (UMP/CMP kinase) (UMP/CMPK)	9	10	1.34167	0% (0.33)	ATP:ADP antiporter activity; active induction of host immune response by virus; apoptotic process; cellular protein metabolic process; energy reserve metabolic process; integral component of membrane; mitochondrial inner membrane presequence translocase complex; protein targeting to mitochondrion; regulation of insulin secretion; small molecule metabolic process; viral life cycle	Catalyzes the exchange of cytoplasmic ADP with mitochondrial ATP across the mitochondrial inner membrane. May participate in the formation of the permeability transition pore complex (PTPC) responsible for the release of mitochondrial products that triggers apoptosis.
P62424	RPL7A SURF-3 SURF3	60S ribosomal protein L7a (PLA-X polypeptide) (Surfeit locus protein 3)	20	22	1.33783	0% (0.21)	integral component of membrane	0
P22626	HNRNPA2B1 HNRPA2B1	Heterogeneous nuclear ribonucleoproteins A2/B1 (hnRNP A2/B1)	32	35	1.33347	0% (0.14)	ATP binding; FAT10 activating enzyme activity; cytoplasm; ligase activity; protein ubiquitination; ubiquitin-dependent protein catabolic process	Activates ubiquitin by first adenylating its C-terminal glycine residue with ATP, and thereafter linking this residue to the side chain of a cysteine residue in E1, yielding an ubiquitin-E1 thioester and free AMP. Specific for ubiquitin, does not activate ubiquitin-like peptides. Differs from UBE1 in its specificity for substrate E2 charging. Does not charge cell cycle E2s, such as CDC34. Essenti…
B4DMF5		Glutamate dehydrogenase	10	11	1.33109	0% (0.32)	COP9 signalosome; cullin deneddylation; cytoplasm	Component of the COP9 signalosome complex (CSN), a complex involved in various cellular and developmental processes. The CSN complex is an essential regulator of the ubiquitin (Ubl) conjugation pathway by mediating the deneddylation of the cullin subunits of SCF-type E3 ligase complexes, leading to decrease the Ubl ligase activity of SCF-type complexes such as SCF, CSA or DDB2. The complex is als…
P40925	MDH1 MDHA	Malate dehydrogenase, cytoplasmic (EC 1.1.1.37) (Cytosolic malate dehydrogenase) (Diiodophenylpyruvate reductase) (EC 1.1.1.96)	10	11	1.33109	0% (0.32)	kinesin complex; metabolic process; microtubule motor activity	0
O75533	SF3B1 SAP155	Splicing factor 3B subunit 1 (Pre-mRNA-splicing factor SF3b 155 kDa subunit) (SF3b155) (Spliceosome-associated protein 155) (SAP 155)	10	11	1.33109	0% (0.32)	cytoplasm; nucleus	Multifunctional protein working as a cell cycle progression factor as well as a cell survival factor. Required for the progression from the G1 to the S phase. Anti-apoptotic protein which functions as a caspase-3 inhibitor. Has no phosphatase 2A (PP2A) inhibitor activity (By similarity). Exhibits histone chaperone properties, stimulating core histones to assemble into a nucleosome.
B7Z2N4		cDNA FLJ56074, highly similar to 150 kDa oxygen-regulated protein (Orp150)	10	11	1.33109	0% (0.32)	0	0
B4DJ30		cDNA FLJ61290, highly similar to Neutral alpha-glucosidase AB	22	24	1.32798	0% (0.20)	GTP binding; GTPase activity; cytosol; regulation of translational initiation; translation initiation factor activity	Catalyzes the hydrolysis of GTP bound to the 40S ribosomal initiation complex (40S.mRNA.Met-tRNA[F].eIF-2.GTP) with the subsequent joining of a 60S ribosomal subunit resulting in the release of eIF-2 and the guanine nucleotide. The subsequent joining of a 60S ribosomal subunit results in the formation of a functional 80S initiation complex (80S.mRNA.Met-tRNA[F]).
E7EVA0	MAP4	Microtubule-associated protein	11	12	1.32225	0% (0.31)	nucleosome assembly; nucleus	0
Q06830	PRDX1 PAGA PAGB TDPX2	Peroxiredoxin-1 (EC 1.11.1.15) (Natural killer cell-enhancing factor A) (NKEF-A) (Proliferation-associated gene protein) (PAG) (Thioredoxin peroxidase 2) (Thioredoxin-dependent peroxide reductase 2)	24	26	1.31969	0% (0.20)	RNA splicing; cytoplasm; nuclear speck; protein phosphatase type 1 regulator activity; regulation of catalytic activity	0
P30050	RPL12	60S ribosomal protein L12	12	13	1.31474	0% (0.31)	'de novo' cotranslational protein folding; ATP binding; cytosol	Component of the ribosome-associated complex (RAC), a complex involved in folding or maintaining nascent polypeptides in a folding-competent state. In the RAC complex, binds to the nascent polypeptide chain, while DNAJC2 stimulates its ATPase activity.
P46783	RPS10	40S ribosomal protein S10	12	13	1.31474	0% (0.31)	3'-UTR-mediated mRNA stabilization; RNA splicing; cell death; double-stranded DNA binding; mRNA 3'-UTR binding; mRNA processing; negative regulation by host of viral transcription; nucleotide binding; nucleus; sequence-specific DNA binding transcription factor activity; transcription from RNA polymerase II promoter	DNA and RNA-binding protein which regulates transcription and splicing. Involved in the regulation of CFTR splicing. It promotes CFTR exon 9 skipping by binding to the UG repeated motifs in the polymorphic region near the 3'-splice site of this exon. The resulting aberrant splicing is associated with pathological features typical of cystic fibrosis. May also be involved in microRNA biogenesis, ap…
B4DLI2		cDNA FLJ55714, highly similar to Dolichyl-diphosphooligosaccharide--protein glycosyltransferase 48 kDa subunit (EC 2.4.1.119)	12	13	1.31474	0% (0.31)	GTP binding; GTPase activity; cell cycle; cell division; microtubule; perinuclear region of cytoplasm; protein heterooligomerization; stress fiber	Filament-forming cytoskeletal GTPase (By similarity). May play a role in cytokinesis (Potential). May play a role in the internalization of 2 intracellular microbial pathogens, Listeria monocytogenes and Shigella flexneri.
B2RWP9	MYH10	MYH10 protein	12	13	1.31474	0% (0.31)	ATP binding; activation of Rac GTPase activity; angiogenesis; axial mesoderm formation; bone remodeling; branching involved in mammary gland duct morphogenesis; cell adhesion; cell chemotaxis; ephrin receptor activity; ephrin receptor signaling pathway; focal adhesion; integral component of plasma membrane; intrinsic apoptotic signaling pathway in response to DNA damage; keratinocyte differentiat…	Receptor tyrosine kinase which binds promiscuously membrane-bound ephrin-A family ligands residing on adjacent cells, leading to contact-dependent bidirectional signaling into neighboring cells. The signaling pathway downstream of the receptor is referred to as forward signaling while the signaling pathway downstream of the ephrin ligand is referred to as reverse signaling. Activated by the ligan…
B2RU06	EIF4G1	EIF4G1 protein	12	13	1.31474	0% (0.31)	L-iditol 2-dehydrogenase activity; L-xylitol catabolic process; NAD binding; carbohydrate binding; extracellular space; fructose biosynthetic process; glucose metabolic process; membrane; mitochondrial membrane; motile cilium; sorbitol catabolic process; sperm motility; zinc ion binding	Converts sorbitol to fructose. Part of the polyol pathway that plays an important role in sperm physiology. May play a role in the sperm motility by providing an energetic source for sperm (By similarity).
Q5U0C3		RAP1A, member of RAS oncogene family	12	13	1.31474	0% (0.31)	0	0
C9J9K3	RPSA	40S ribosomal protein SA (Fragment)	27	29	1.30947	0% (0.19)	ATP binding; protein kinase activity	0
P22234	PAICS ADE2 AIRC PAIS	Multifunctional protein ADE2 [Includes: Phosphoribosylaminoimidazole-succinocarboxamide synthase (EC 6.3.2.6) (SAICAR synthetase); Phosphoribosylaminoimidazole carboxylase (EC 4.1.1.21) (AIR carboxylase) (AIRC)]	27	29	1.30947	0% (0.19)	endoplasmic reticulum	0
Q14764	MVP LRP	Major vault protein (MVP) (Lung resistance-related protein)	13	14	1.30828	0% (0.30)	cellular component disassembly involved in execution phase of apoptosis; lamin filament; nuclear envelope; nuclear inner membrane; nucleoplasm; structural molecule activity	Lamins are components of the nuclear lamina, a fibrous layer on the nucleoplasmic side of the inner nuclear membrane, which is thought to provide a framework for the nuclear envelope and may also interact with chromatin.
P42166	TMPO LAP2	Lamina-associated polypeptide 2, isoform alpha (Thymopoietin isoform alpha) (TP alpha) (Thymopoietin-related peptide isoform alpha) (TPRP isoform alpha) [Cleaved into: Thymopoietin (TP) (Splenin); Thymopentin (TP5)]	13	14	1.30828	0% (0.30)	bisphosphoglycerate 2-phosphatase activity; bisphosphoglycerate mutase activity; cytosol; dephosphorylation; gluconeogenesis; glycolysis; phosphoglycerate mutase activity; regulation of glycolysis; regulation of pentose-phosphate shunt; respiratory burst; small molecule metabolic process	Interconversion of 3- and 2-phosphoglycerate with 2,3-bisphosphoglycerate as the primer of the reaction. Can also catalyze the reaction of EC 5.4.2.4 (synthase) and EC 3.1.3.13 (phosphatase), but with a reduced activity.
Q9BY44	EIF2A CDA02 MSTP004 MSTP089	Eukaryotic translation initiation factor 2A (eIF-2A) (65 kDa eukaryotic translation initiation factor 2A) [Cleaved into: Eukaryotic translation initiation factor 2A, N-terminally processed]	13	14	1.30828	0% (0.30)	membrane; receptor-mediated endocytosis; scavenger receptor activity	0
Q86VG2	SFPQ	Splicing factor proline/glutamine-rich (Polypyrimidine tract binding protein associated)	14	15	1.30268	0% (0.29)	G-protein coupled receptor signaling pathway; cellular response to glucagon stimulus; cerebral cortex development; energy reserve metabolic process; heterotrimeric G-protein complex; phosphate ion binding; plasma membrane; response to lipopolysaccharide; signal transducer activity; signal transduction; small molecule metabolic process; synaptic transmission	Guanine nucleotide-binding proteins (G proteins) are involved as a modulator or transducer in various transmembrane signaling systems. The beta and gamma chains are required for the GTPase activity, for replacement of GDP by GTP, and for G protein-effector interaction.
Q53GN6		Proteasome 26S non-ATPase subunit 13 isoform 1 variant (Fragment)	14	15	1.30268	0% (0.29)	ATP binding; ATPase activity; ER overload response; ER-associated ubiquitin-dependent protein catabolic process; activation of signaling protein activity involved in unfolded protein response; calcium ion binding; cell surface; cellular response to antibiotic; cellular response to glucose starvation; cellular response to interleukin-4; cerebellar Purkinje cell layer development; cerebellum struct…	Probably plays a role in facilitating the assembly of multimeric protein complexes inside the endoplasmic reticulum. Involved in the correct folding of proteins and degradation of misfolded proteins via its interaction with DNAJC10, probably to facilitate the release of DNAJC10 from its substrate.
P31946	YWHAB	14-3-3 protein beta/alpha (Protein 1054) (Protein kinase C inhibitor protein 1) (KCIP-1) [Cleaved into: 14-3-3 protein beta/alpha, N-terminally processed]	15	16	1.29777	0% (0.29)	omega peptidase activity; protein metabolic process	0
Q8IZ29	TUBB2C	Tubulin, beta 2C	82	86	1.28309	0% (0.062)	3'-phosphoadenosine 5'-phosphosulfate biosynthetic process; ATP binding; adenylylsulfate kinase activity; carbohydrate metabolic process; cytosol; glycosaminoglycan metabolic process; skeletal system development; sulfate adenylyltransferase (ATP) activity; sulfate assimilation; xenobiotic metabolic process	Bifunctional enzyme with both ATP sulfurylase and APS kinase activity, which mediates two steps in the sulfate activation pathway. The first step is the transfer of a sulfate group to ATP to yield adenosine 5'-phosphosulfate (APS), and the second step is the transfer of a phosphate group from ATP to APS yielding 3'-phosphoadenylylsulfate (PAPS: activated sulfate donor used by sulfotransferase). I…
F5H5D3	TUBA1C	Tubulin alpha-1C chain	63	66	1.2809	0% (0.094)	calcium ion binding	0
Q32Q12	NME1-NME2 NME2 hCG_2001850	Nucleoside diphosphate kinase (EC 2.7.4.6)	20	21	1.28017	0% (0.26)	cytosol; developmental growth; eukaryotic translation initiation factor 4F complex; nucleotide binding; perinuclear region of cytoplasm; regulation of translational initiation; sexual reproduction; translation initiation factor activity; viral process	Stimulates the RNA helicase activity of EIF4A in the translation initiation complex. Binds weakly mRNA.
P17987	TCP1 CCT1 CCTA	T-complex protein 1 subunit alpha (TCP-1-alpha) (CCT-alpha)	21	22	1.27761	0% (0.25)	SRP-dependent cotranslational protein targeting to membrane; Sec61 translocon complex; calcium ion binding; integral component of membrane; translation	TRAP proteins are part of a complex whose function is to bind calcium to the ER membrane and thereby regulate the retention of ER resident proteins.
B2R8R5		cDNA, FLJ94025, highly similar to Homo sapiens tripartite motif-containing 28 (TRIM28), mRNA	21	22	1.27761	0% (0.25)	apoptotic process; cell proliferation; cytoplasm; importin-alpha export receptor activity; nucleus	Export receptor for importin-alpha. Mediates importin-alpha re-export from the nucleus to the cytoplasm after import substrates (cargos) have been released into the nucleoplasm. In the nucleus binds cooperatively to importin-alpha and to the GTPase Ran in its active GTP-bound form. Docking of this trimeric complex to the nuclear pore complex (NPC) is mediated through binding to nucleoporins. Upon…
P31939	ATIC PURH OK/SW-cl.86	Bifunctional purine biosynthesis protein PURH [Includes: Phosphoribosylaminoimidazolecarboxamide formyltransferase (EC 2.1.2.3) (5-aminoimidazole-4-carboxamide ribonucleotide formyltransferase) (AICAR transformylase); IMP cyclohydrolase (EC 3.5.4.10) (ATIC) (IMP synthase) (Inosinicase)]	22	23	1.27527	0% (0.25)	DNA binding; nucleus	0
B2RDE1		cDNA, FLJ96568, highly similar to Homo sapiens tropomyosin 3 (TPM3), mRNA	23	24	1.27312	0% (0.25)	nuclear pore; transport	0
B4DGP8	CANX	Calnexin (cDNA FLJ55574, highly similar to Calnexin)	24	25	1.27115	0% (0.24)	Fc-gamma receptor signaling pathway involved in phagocytosis; activation of MAPKK activity; cytosol; ephrin receptor signaling pathway; innate immune response; insulin receptor signaling pathway; neurotrophin TRK receptor signaling pathway; nucleus; plasma membrane; platelet activation; positive regulation of signal transduction; regulation of Rac protein signal transduction; regulation of Rho GT…	The Crk-I and Crk-II forms differ in their biological activities. Crk-II has less transforming activity than Crk-I. Crk-II mediates attachment-induced MAPK8 activation, membrane ruffling and cell motility in a Rac-dependent manner. Involved in phagocytosis of apoptotic cells and cell motility via its interaction with DOCK1 and DOCK4. May regulate the EFNA5-EPHA3 signaling.
B2RBD5		cDNA, FLJ95457, highly similar to Homo sapiens tubulin, beta, 4 (TUBB4), mRNA	62	63	1.24285	0% (0.13)	DNA damage response, signal transduction by p53 class mediator resulting in cell cycle arrest; G1/S transition of mitotic cell cycle; actin cytoskeleton; anaphase-promoting complex-dependent proteasomal ubiquitin-dependent protein catabolic process; antigen processing and presentation of exogenous peptide antigen via MHC class I, TAP-dependent; apoptotic process; cytoplasmic sequestering of NF-ka…	Acts as a chaperone during the assembly of the 26S proteasome, specifically of the PA700/19S regulatory complex (RC). In the initial step of the base subcomplex assembly is part of an intermediate PSMD10:PSMC4:PSMC5:PAAF1 module which probably assembles with a PSMD5:PSMC2:PSMC1:PSMD2 module. Independently of the proteasome, regulates EGF-induced AKT activation through inhibition of the RHOA/ROCK/…
P08107	HSPA1A HSPA1 HSX70; HSPA1B	Heat shock 70 kDa protein 1A/1B (Heat shock 70 kDa protein 1/2) (HSP70-1/HSP70-2) (HSP70.1/HSP70.2)	36	36	1.22286	0% (0.23)	15-hydroxyprostaglandin dehydrogenase (NADP+) activity; carbonyl reductase (NADPH) activity; cyclooxygenase pathway; cytosol; drug metabolic process; oxidoreductase activity, acting on NAD(P)H, quinone or similar compound as acceptor; prostaglandin-E2 9-reductase activity; vitamin K metabolic process	NADPH-dependent reductase with broad substrate specificity. Catalyzes the reduction of a wide variety of carbonyl compounds including quinones, prostaglandins, menadione, plus various xenobiotics. Catalyzes the reduction of the antitumor anthracyclines doxorubicin and daunorubicin to the cardiotoxic compounds doxorubicinol and daunorubicinol. Can convert prostaglandin E2 to prostaglandin F2-alpha…
P18124	RPL7	60S ribosomal protein L7	22	22	1.22257	0% (0.30)	'de novo' posttranslational protein folding; GTP binding; GTPase activity; cytoplasm; microtubule; microtubule-based process; plasma membrane; protein polymerization; structural constituent of cytoskeleton	Tubulin is the major constituent of microtubules. It binds two moles of GTP, one at an exchangeable site on the beta chain and one at a non-exchangeable site on the alpha chain (By similarity).
P22102	GART PGFT PRGS	Trifunctional purine biosynthetic protein adenosine-3 [Includes: Phosphoribosylamine--glycine ligase (EC 6.3.4.13) (Glycinamide ribonucleotide synthetase) (GARS) (Phosphoribosylglycinamide synthetase); Phosphoribosylformylglycinamidine cyclo-ligase (EC 6.3.3.1) (AIR synthase) (AIRS) (Phosphoribosyl-aminoimidazole synthetase); Phosphoribosylglycinamide formyltransferase (EC 2.1.2.2) (5'-phosphorib…	22	22	1.22257	0% (0.30)	electron transport chain; flavin adenine dinucleotide binding; oxidoreductase activity, acting on the CH-CH group of donors; tricarboxylic acid cycle	0
B2RCM2		cDNA, FLJ96156, highly similar to Homo sapiens leucyl-tRNA synthetase (LARS), mRNA	18	18	1.22248	0% (0.33)	cell junction; cell projection; central nervous system development; cytoplasm; early endosome membrane; endocytosis; lipid binding; podosome; signal transduction	Implicated in endocytosis. May recruit other proteins to membranes with high curvature (By similarity).
Q96MH4		cDNA FLJ32377 fis, clone SKMUS1000014, highly similar to Polyubiquitin 9	16	16	1.22244	0% (0.35)	eukaryotic translation elongation factor 1 complex; translation elongation factor activity	0
A4D210	EIF3B EIF3S9 hCG_1998988 tcag7.544	Eukaryotic translation initiation factor 3 subunit B (eIF3b) (Eukaryotic translation initiation factor 3 subunit 9) (eIF-3-eta)	16	16	1.22244	0% (0.35)	apoptotic DNA fragmentation; cytosol; negative regulation of apoptotic DNA fragmentation; negative regulation of execution phase of apoptosis; nuclear chromatin; nucleoplasm; positive regulation of apoptotic process; thymocyte apoptotic process	Inhibitor of the caspase-activated DNase (DFF40).
Q13838	DDX39B BAT1 UAP56	Spliceosome RNA helicase DDX39B (EC 3.6.4.13) (56 kDa U2AF65-associated protein) (ATP-dependent RNA helicase p47) (DEAD box protein UAP56) (HLA-B-associated transcript 1 protein)	13	13	1.22238	0% (0.37)	GDP binding; GTP binding; GTPase activity; early endosome membrane; endocytic vesicle; endosome organization; lipid particle; lysosomal membrane; melanosome; plasma membrane; protein transport; regulation of endocytosis; small GTPase mediated signal transduction	Protein transport. Probably involved in vesicular traffic (By similarity).
P62269	RPS18 D6S218E	40S ribosomal protein S18 (Ke-3) (Ke3)	13	13	1.22238	0% (0.37)	ATP binding; lysosomal membrane; metabolic process; nucleoside-triphosphatase activity	0
O43776	NARS	Asparagine--tRNA ligase, cytoplasmic (EC 6.1.1.22) (Asparaginyl-tRNA synthetase) (AsnRS)	12	12	1.22236	0% (0.39)	GTP binding; GTPase activity; mitochondrial translational elongation; mitochondrion; translation elongation factor activity	Mitochondrial GTPase that catalyzes the GTP-dependent ribosomal translocation step during translation elongation. During this step, the ribosome changes from the pre-translocational (PRE) to the post-translocational (POST) state as the newly formed A-site-bound peptidyl-tRNA and P-site-bound deacylated tRNA move to the P and E sites, respectively. Catalyzes the coordinated movement of the two tRN…
E9PAV3	NACA	Nascent polypeptide-associated complex subunit alpha	12	12	1.22236	0% (0.39)	0	0
E7ESI6	TXNRD1	Thioredoxin reductase 1, cytoplasmic	11	11	1.22234	0% (0.40)	JAK-STAT cascade involved in growth hormone signaling pathway; actin cytoskeleton reorganization; cytoplasmic vesicle; cytosol; early endosome; endoplasmic reticulum; endoplasmic reticulum membrane; endoplasmic reticulum unfolded protein response; insulin receptor signaling pathway; interferon-gamma-mediated signaling pathway; negative regulation of insulin receptor signaling pathway; platelet ac…	Tyrosine-protein phosphatase which acts as a regulator of endoplasmic reticulum unfolded protein response. Mediates dephosphorylation of EIF2AK3/PERK; inactivating the protein kinase activity of EIF2AK3/PERK. May play an important role in CKII- and p60c-src-induced signal transduction cascades. May regulate the EFNA5-EPHA3 signaling pathway which modulates cell reorganization and cell-cell repuls…
Q9Y224	C14orf166 CGI-99	UPF0568 protein C14orf166 (CLE7 homolog) (CLE)	10	10	1.22232	0% (0.41)	cytosol; holo-[acyl-carrier-protein] synthase activity; macromolecule biosynthetic process; magnesium ion binding; pantothenate metabolic process	Catalyzes the post-translational modification of target proteins by phosphopantetheine. Can transfer the 4'-phosphopantetheine moiety from coenzyme A to a serine residue of a broad range of acceptors, such as the acyl carrier domain of FASN.
O00429	DNM1L DLP1 DRP1	Dynamin-1-like protein (EC 3.6.5.5) (Dnm1p/Vps1p-like protein) (DVLP) (Dynamin family member proline-rich carboxyl-terminal domain less) (Dymple) (Dynamin-like protein) (Dynamin-like protein 4) (Dynamin-like protein IV) (HdynIV) (Dynamin-related protein 1)	10	10	1.22232	0% (0.41)	integral component of plasma membrane	0
B3KTA3		Fascin	9	9	1.2223	0% (0.42)	DNA damage response, signal transduction by p53 class mediator resulting in cell cycle arrest; G1/S transition of mitotic cell cycle; anaphase-promoting complex-dependent proteasomal ubiquitin-dependent protein catabolic process; antigen processing and presentation of exogenous peptide antigen via MHC class I, TAP-dependent; apoptotic process; cytosol; endopeptidase activator activity; gene expre…	Implicated in immunoproteasome assembly and required for efficient antigen processing. The PA28 activator complex enhances the generation of class I binding peptides by altering the cleavage pattern of the proteasome.
P13804	ETFA	Electron transfer flavoprotein subunit alpha, mitochondrial (Alpha-ETF)	9	9	1.2223	0% (0.42)	axon; calcium ion binding; cytoplasm; cytosolic calcium ion homeostasis; nucleus; protein complex	0
P52209	PGD PGDH	6-phosphogluconate dehydrogenase, decarboxylating (EC 1.1.1.44)	9	9	1.2223	0% (0.42)	ADP binding; ATP binding; ATPase activity; ER to Golgi vesicle-mediated transport; ER-associated ubiquitin-dependent protein catabolic process; activation of cysteine-type endopeptidase activity involved in apoptotic process; aggresome assembly; cytosol; double-strand break repair; endoplasmic reticulum; endoplasmic reticulum unfolded protein response; lipid binding; lipid particle; nucleus; poly…	Necessary for the fragmentation of Golgi stacks during mitosis and for their reassembly after mitosis. Involved in the formation of the transitional endoplasmic reticulum (tER). The transfer of membranes from the endoplasmic reticulum to the Golgi apparatus occurs via 50-70 nm transition vesicles which derive from part-rough, part-smooth transitional elements of the endoplasmic reticulum (tER). V…
Q92499	DDX1	ATP-dependent RNA helicase DDX1 (EC 3.6.4.13) (DEAD box protein 1) (DEAD box protein retinoblastoma) (DBP-RB)	9	9	1.2223	0% (0.42)	cell redox homeostasis; endoplasmic reticulum lumen; protein-disulfide reductase (glutathione) activity	Possesses significant protein thiol-disulfide oxidase activity.
P54886	ALDH18A1 GSAS P5CS PYCS	Delta-1-pyrroline-5-carboxylate synthase (P5CS) (Aldehyde dehydrogenase family 18 member A1) [Includes: Glutamate 5-kinase (GK) (EC 2.7.2.11) (Gamma-glutamyl kinase); Gamma-glutamyl phosphate reductase (GPR) (EC 1.2.1.41) (Glutamate-5-semialdehyde dehydrogenase) (Glutamyl-gamma-semialdehyde dehydrogenase)]	9	9	1.2223	0% (0.42)	cell-cell adhesion; membrane	0
Q53GA0		Tumor protein D52-like 2 isoform e variant (Fragment)	8	8	1.22228	0% (0.44)	integral component of membrane; mitochondrial inner membrane; mitochondrion; transport	The substrate transported is not yet known. Induces mitochondrial depolarization.
P04792	HSPB1 HSP27 HSP28	Heat shock protein beta-1 (HspB1) (28 kDa heat shock protein) (Estrogen-regulated 24 kDa protein) (Heat shock 27 kDa protein) (HSP 27) (Stress-responsive protein 27) (SRP27)	8	8	1.22228	0% (0.44)	ATP binding; protein kinase activity	0
B4DNE1		cDNA FLJ52708, highly similar to Basigin	8	8	1.22228	0% (0.44)	glycogen (starch) synthase activity; glycogen biosynthetic process	0
P05198	EIF2S1 EIF2A	Eukaryotic translation initiation factor 2 subunit 1 (Eukaryotic translation initiation factor 2 subunit alpha) (eIF-2-alpha) (eIF-2A) (eIF-2alpha)	8	8	1.22228	0% (0.44)	cAMP-dependent protein kinase complex; cAMP-dependent protein kinase regulator activity; kinase activity; regulation of protein kinase activity	0
Q9Y295	DRG1 NEDD3	Developmentally-regulated GTP-binding protein 1 (DRG-1) (Neural precursor cell expressed developmentally down-regulated protein 3) (NEDD-3)	8	8	1.22228	0% (0.44)	ATP binding; ATP-dependent helicase activity; RNA binding; RNA helicase activity; RNA processing; RNA-dependent ATPase activity; estrogen receptor binding; nucleolus; nucleus; positive regulation of intracellular estrogen receptor signaling pathway; positive regulation of transcription from RNA polymerase II promoter; regulation of skeletal muscle cell differentiation; transcription coactivator a…	RNA-dependent ATPase activity. Involved in transcriptional regulation. Transcriptional coactivator for estrogen receptor ESR1. Increases ESR1 AF-1 domain-mediated transactivation. Synergizes with DDX5 and SRA1 RNA to activate MYOD1 transcriptional activity and probably involved in skeletal muscle differentiation. Required for zinc-finger antiviral protein ZC3HAV1-mediated mRNA degradation.
P61006	RAB8A MEL RAB8	Ras-related protein Rab-8A (Oncogene c-mel)	8	8	1.22228	0% (0.44)	aminopeptidase activity; arachidonic acid metabolic process; cytosol; epoxide hydrolase activity; inflammatory response; leukotriene biosynthetic process; leukotriene-A4 hydrolase activity; metallopeptidase activity; nucleus; peptide catabolic process; proteolysis; zinc ion binding	Epoxide hydrolase that catalyzes the final step in the biosynthesis of the proinflammatory mediator leukotriene B4. Has also aminopeptidase activity.
P28066	PSMA5	Proteasome subunit alpha type-5 (EC 3.4.25.1) (Macropain zeta chain) (Multicatalytic endopeptidase complex zeta chain) (Proteasome zeta chain)	8	8	1.22228	0% (0.44)	DNA binding; nuclear chromatin; nucleosome; nucleosome assembly	Histone H1 protein binds to linker DNA between nucleosomes forming the macromolecular structure known as the chromatin fiber. Histones H1 are necessary for the condensation of nucleosome chains into higher-order structured fibers. Acts also as a regulator of individual gene transcription through chromatin remodeling, nucleosome spacing and DNA methylation (By similarity).
B7Z3E5		cDNA FLJ53573, highly similar to Myosin Ic	8	8	1.22228	0% (0.44)	coproporphyrinogen oxidase activity; heme biosynthetic process; mitochondrial inner membrane; mitochondrial intermembrane space; protein homodimerization activity; protoporphyrinogen IX biosynthetic process; response to arsenic-containing substance; response to insecticide; response to iron ion; response to lead ion; response to methylmercury; small molecule metabolic process; structural constitu…	Key enzyme in heme biosynthesis. Catalyzes the oxidative decarboxylation of propionic acid side chains of rings A and B of coproporphyrinogen III.
P61981	YWHAG	14-3-3 protein gamma (Protein kinase C inhibitor protein 1) (KCIP-1) [Cleaved into: 14-3-3 protein gamma, N-terminally processed]	8	8	1.22228	0% (0.44)	integral component of membrane; transport	0
B2R6K4		cDNA, FLJ92996, highly similar to Homo sapiens guanine nucleotide binding protein (G protein), beta polypeptide 1 (GNB1), mRNA	7	7	1.22226	0% (0.45)	glutaminase activity; glutamine metabolic process	0
P31942	HNRNPH3 HNRPH3	Heterogeneous nuclear ribonucleoprotein H3 (hnRNP H3) (Heterogeneous nuclear ribonucleoprotein 2H9) (hnRNP 2H9)	7	7	1.22226	0% (0.45)	condensed chromosome kinetochore; cytoplasm; metal ion binding; nucleic acid binding; nucleus; protein localization to kinetochore; protein localization to microtubule; sister chromatid biorientation; spindle	Required for proper alignment of chromosomes at metaphase and their accurate segregation during mitosis. Involved in the maintenance of spindle microtubules attachment to the kinetochore during sister chromatid biorientation. May recruit CENPE and CENPF to the kinetochore.
O00622	CYR61 CCN1 GIG1 IGFBP10	Protein CYR61 (CCN family member 1) (Cysteine-rich angiogenic inducer 61) (Insulin-like growth factor-binding protein 10) (IBP-10) (IGF-binding protein 10) (IGFBP-10) (Protein GIG1)	7	7	1.22226	0% (0.45)	carbohydrate binding; endoplasmic reticulum membrane; integral component of membrane; post-translational protein modification; protein N-linked glycosylation via asparagine; protein folding	Carbohydrate-binding protein with a strong ligand preference for Glc2-N-glycan. May play a role in the early steps of protein N-glycosylation (By similarity).
Q92973	TNPO1 KPNB2 MIP1 TRN	Transportin-1 (Importin beta-2) (Karyopherin beta-2) (M9 region interaction protein) (MIP)	7	7	1.22226	0% (0.45)	ATP binding; arginine-tRNA ligase activity; arginyl-tRNA aminoacylation; mitochondrial matrix; tRNA aminoacylation for protein translation	0
B4DVB8	ELAVL1	ELAV-like protein 1 (cDNA FLJ60076, highly similar to ELAV-like protein 1)	7	7	1.22226	0% (0.45)	GDP binding; GMP binding; GTP binding; GTPase activity; acid-amino acid ligase activity; cytokine-mediated signaling pathway; membrane raft; mitochondrion; positive regulation of MAP kinase activity; positive regulation of NF-kappaB transcription factor activity; positive regulation of nitric-oxide synthase activity; response to glucocorticoid; response to mineralocorticoid; small GTPase mediated…	0
Q59EH7		DnaJ (Hsp40) homolog, subfamily C, member 7 variant (Fragment)	7	7	1.22226	0% (0.45)	axon; axon guidance; cell adhesion; external side of plasma membrane; extracellular region; integral component of membrane; motor neuron axon guidance; neuronal cell body; receptor binding; signal transduction	Cell adhesion molecule that binds to CD6. Involved in neurite extension by neurons via heterophilic and homophilic interactions. May play a role in the binding of T- and B-cells to activated leukocytes, as well as in interactions between cells of the nervous system.
B3KRM8	TSN hCG_37642	Translin, isoform CRA_b (cDNA FLJ34596 fis, clone KIDNE2009191, highly similar to TRANSLIN)	6	6	1.22224	0% (0.47)	brown fat cell differentiation; cellular protein modification process; chaperone mediated protein folding requiring cofactor; endoplasmic reticulum lumen; endoplasmic reticulum membrane; endoplasmic reticulum unfolded protein response; intrinsic apoptotic signaling pathway in response to endoplasmic reticulum stress; membrane; oxidoreductase activity; oxidoreductase activity, acting on a sulfur g…	Oxidoreductase involved in disulfide bond formation in the endoplasmic reticulum. Efficiently reoxidizes P4HB/PDI, the enzyme catalyzing protein disulfide formation, in order to allow P4HB to sustain additional rounds of disulfide formation. Following P4HB reoxidation, passes its electrons to molecular oxygen via FAD, leading to the production of reactive oxygen species (ROS) in the cell. Require…
B2R858		cDNA, FLJ93750, Homo sapiens DEAD (Asp-Glu-Ala-Asp) box polypeptide 6 (DDX6), mRNA	6	6	1.22224	0% (0.47)	ATP binding; ATP catabolic process; ATPase activity; defense response to virus	Displays an antiviral effect against flaviviruses such as west Nile virus (WNV) in the presence of OAS1B (By similarity).
Q86UY0	TXNDC5 BLOC1S5-TXNDC5	Protein BLOC1S5-TXNDC5 (TXNDC5 protein)	6	6	1.22224	0% (0.47)	ATP binding; ATP-dependent 3'-5' DNA helicase activity; ATP-dependent DNA helicase activity; DNA binding; DNA recombination; DNA repair; DNA replication; annealing helicase activity; microtubule cytoskeleton; nucleus	DNA helicase that may play a role in the repair of DNA that is damaged by ultraviolet light or other mutagens. Exhibits a magnesium-dependent ATP-dependent DNA-helicase activity that unwinds single- and double-stranded DNA in a 3'-5' direction.
P11387	TOP1	DNA topoisomerase 1 (EC 5.99.1.2) (DNA topoisomerase I)	6	6	1.22224	0% (0.47)	ATP binding; protein folding; response to stress	0
Q9UMS4	PRPF19 NMP200 PRP19 SNEV	Pre-mRNA-processing factor 19 (Nuclear matrix protein 200) (PRP19/PSO4 homolog) (hPso4) (Senescence evasion factor)	6	6	1.22224	0% (0.47)	ATP biosynthetic process; I band; actin binding; actin cytoskeleton; actin filament organization; cytosol; extracellular vesicular exosome; fructose 1,6-bisphosphate metabolic process; fructose binding; fructose metabolic process; fructose-bisphosphate aldolase activity; gluconeogenesis; glycolysis; identical protein binding; muscle cell cellular homeostasis; platelet activation; platelet alpha g…	Plays a key role in glycolysis and gluconeogenesis. In addition, may also function as scaffolding protein (By similarity).
D6RER5	40787	Septin-11	6	6	1.22224	0% (0.47)	RNA binding; positive regulation of macroautophagy	0
P84077	ARF1	ADP-ribosylation factor 1	6	6	1.22224	0% (0.47)	mitochondrion; ribosome; structural constituent of ribosome; translation	0
A8MWD3	EIF3D EIF3S7	Eukaryotic translation initiation factor 3 subunit D (eIF3d) (Eukaryotic translation initiation factor 3 subunit 7) (eIF-3-zeta)	5	5	1.22222	0% (0.50)	integral component of membrane; proteolysis; serine-type peptidase activity; signal peptide processing	0
E9PRY8	EEF1D	Elongation factor 1-delta	5	5	1.22222	0% (0.50)	nucleolus	0
D3DQ69	SERBP1 hCG_2032021	SERPINE1 mRNA binding protein 1, isoform CRA_c	5	5	1.22222	0% (0.50)	NAD biosynthetic process; NAD metabolic process; cell-cell signaling; cytokine activity; cytosol; extracellular space; nicotinamide metabolic process; nicotinamide phosphoribosyltransferase activity; nicotinate-nucleotide diphosphorylase (carboxylating) activity; nucleus; positive regulation of cell proliferation; positive regulation of nitric-oxide synthase biosynthetic process; positive regulat…	Catalyzes the condensation of nicotinamide with 5-phosphoribosyl-1-pyrophosphate to yield nicotinamide mononucleotide, an intermediate in the biosynthesis of NAD. It is the rate limiting component in the mammalian NAD biosynthesis pathway. The secreted form behaves both as a cytokine with immunomodulating properties and an adipokine with anti-diabetic properties, it has no enzymatic activity, par…
Q5QPM0	RALY	RNA-binding protein Raly (Fragment)	5	5	1.22222	0% (0.50)	L-ascorbic acid binding; cellular protein modification process; endoplasmic reticulum membrane; extracellular matrix organization; iron ion binding; procollagen-lysine 5-dioxygenase activity; response to hypoxia; rough endoplasmic reticulum membrane	Forms hydroxylysine residues in -Xaa-Lys-Gly- sequences in collagens. These hydroxylysines serve as sites of attachment for carbohydrate units and are essential for the stability of the intermolecular collagen cross-links.
B3KM68		cDNA FLJ10398 fis, clone NT2RM4000349, highly similar to Homo sapiens basic leucine zipper and W2 domains 2 (BZW2), mRNA	5	5	1.22222	0% (0.50)	RNA binding; RNA polyadenylation; nucleus; polynucleotide adenylyltransferase activity	0
B2R6U8		cDNA, FLJ93125, highly similar to Homo sapiens cleavage and polyadenylation specific factor 5, 25 kDa(CPSF5), mRNA	5	5	1.22222	0% (0.50)	actin binding; actin cytoskeleton; adherens junction assembly; apical junction assembly; beta-catenin binding; cadherin binding; cell-cell adherens junction; cell-matrix adhesion; cellular component movement; costamere; cytoskeleton; cytosol; epithelial cell-cell adhesion; extracellular region; fascia adherens; focal adhesion; lamellipodium assembly; morphogenesis of an epithelium; muscle contrac…	Actin filament (F-actin)-binding protein involved in cell-matrix adhesion and cell-cell adhesion. Regulates cell-surface E-cadherin expression and potentiates mechanosensing by the E-cadherin complex. May also play important roles in cell morphology and locomotion.
P28331	NDUFS1	NADH-ubiquinone oxidoreductase 75 kDa subunit, mitochondrial (EC 1.6.5.3) (EC 1.6.99.3) (Complex I-75kD) (CI-75kD)	5	5	1.22222	0% (0.50)	nucleic acid binding; nucleotide binding; ribonucleoprotein complex; viral nucleocapsid	0
B4DNN4		Ribonucleoside-diphosphate reductase (EC 1.17.4.1)	5	5	1.22222	0% (0.50)	cell redox homeostasis; glycerol ether metabolic process; isomerase activity; oxidation-reduction process; protein disulfide oxidoreductase activity	0
P59998	ARPC4 ARC20	Actin-related protein 2/3 complex subunit 4 (Arp2/3 complex 20 kDa subunit) (p20-ARC)	5	5	1.22222	0% (0.50)	ATP binding; ER-nucleus signaling pathway; blood coagulation; calcium-transporting ATPase activity involved in regulation of cardiac muscle cell membrane potential; cell adhesion; cellular calcium ion homeostasis; epidermis development; integral component of plasma membrane; metal ion binding; negative regulation of heart contraction; platelet dense tubular network membrane; positive regulation o…	This magnesium-dependent enzyme catalyzes the hydrolysis of ATP coupled with the translocation of calcium from the cytosol to the sarcoplasmic reticulum lumen. Isoform 2 is involved in the regulation of the contraction/relaxation cycle.
B7Z592		cDNA FLJ61635, highly similar to Homo sapiens likely ortholog of mouse immediate early response, erythropoietin 4 (LEREPO4), mRNA	5	5	1.22222	0% (0.50)	ribosome; ribosome biogenesis; structural constituent of ribosome; translational elongation	0
B4DGU4	CTNNB1	Catenin beta-1 (cDNA FLJ57878, highly similar to Beta-catenin)	5	5	1.22222	0% (0.50)	L-malate dehydrogenase activity; NADH metabolic process; cellular carbohydrate metabolic process; gluconeogenesis; internal protein amino acid acetylation; malate dehydrogenase (NADP+) activity; malate metabolic process; mitochondrial inner membrane; mitochondrial matrix; nucleus; oxaloacetate metabolic process; plasma membrane; tricarboxylic acid cycle	0
Q9Y285	FARSA FARS FARSL FARSLA	Phenylalanine--tRNA ligase alpha subunit (EC 6.1.1.20) (CML33) (Phenylalanyl-tRNA synthetase alpha subunit) (PheRS)	5	5	1.22222	0% (0.50)	intracellular protein transport; nucleus	0
Q15758	SLC1A5 ASCT2 M7V1 RDR RDRC	Neutral amino acid transporter B(0) (ATB(0)) (Baboon M7 virus receptor) (RD114/simian type D retrovirus receptor) (Sodium-dependent neutral amino acid transporter type 2) (Solute carrier family 1 member 5)	5	5	1.22222	0% (0.50)	RNA binding; SRP-dependent cotranslational protein targeting to membrane; cytosolic large ribosomal subunit; nuclear-transcribed mRNA catabolic process, nonsense-mediated decay; structural constituent of ribosome; translational elongation; translational initiation; translational termination; viral transcription	0
P00387	CYB5R3 DIA1	NADH-cytochrome b5 reductase 3 (B5R) (Cytochrome b5 reductase) (EC 1.6.2.2) (Diaphorase-1) [Cleaved into: NADH-cytochrome b5 reductase 3 membrane-bound form; NADH-cytochrome b5 reductase 3 soluble form]	4	4	1.2222	0% (0.52)	cytoplasm; nucleolus	0
Q13177	PAK2	Serine/threonine-protein kinase PAK 2 (EC 2.7.11.1) (Gamma-PAK) (PAK65) (S6/H4 kinase) (p21-activated kinase 2) (PAK-2) (p58) [Cleaved into: PAK-2p27 (p27); PAK-2p34 (p34) (C-t-PAK2)]	4	4	1.2222	0% (0.52)	cell redox homeostasis; cell surface; endoplasmic reticulum lumen; endoplasmic reticulum membrane; endoplasmic reticulum-Golgi intermediate compartment; glycoprotein metabolic process; protein disulfide isomerase activity; response to endoplasmic reticulum stress; response to unfolded protein	Mediates thiol-dependent retention in the early secretory pathway, forming mixed disulfides with substrate proteins through its conserved CRFS motif. Inhibits the calcium channel activity of ITPR1. May have a role in the control of oxidative protein folding in the endoplasmic reticulum. Required to retain ERO1L and ERO1LB in the endoplasmic reticulum.
Q9NVI7	ATAD3A	ATPase family AAA domain-containing protein 3A	4	4	1.2222	0% (0.52)	proteolysis; serine-type carboxypeptidase activity	0
C9JZR2	CTNND1	Catenin delta-1	4	4	1.2222	0% (0.52)	ATP catabolic process; apical plasma membrane; basolateral plasma membrane; caveola; potassium ion transmembrane transport; response to hypoxia; sodium ion transmembrane transport; sodium:potassium-exchanging ATPase activity; sodium:potassium-exchanging ATPase complex	0
P55010	EIF5	Eukaryotic translation initiation factor 5 (eIF-5)	4	4	1.2222	0% (0.52)	0	0
P24534	EEF1B2 EEF1B EF1B	Elongation factor 1-beta (EF-1-beta)	4	4	1.2222	0% (0.52)	apoptotic process; hydrolase activity; metabolic process; microtubule; microtubule bundle formation	0
B4DSQ5		cDNA FLJ53608, highly similar to Protein transport protein Sec23A	4	4	1.2222	0% (0.52)	apoptotic process; cytoplasm; negative regulation of apoptotic process; negative regulation of fibroblast apoptotic process; spliceosomal complex	Antiapoptotic factor that may have a role in protein assembly. Negatively regulates ACIN1. By binding to ACIN1, it suppresses ACIN1 cleavage from CASP3 and ACIN1-mediated DNA fragmentation. Also known to efficiently suppress E2F1-induced apoptosis. Its depletion enhances the cytotoxic action of the chemotherapeutic drugs.
P31930	UQCRC1	Cytochrome b-c1 complex subunit 1, mitochondrial (Complex III subunit 1) (Core protein I) (Ubiquinol-cytochrome-c reductase complex core protein 1)	4	4	1.2222	0% (0.52)	cytosol; microtubule cytoskeleton; nuclear pore; protein export from nucleus; transporter activity	Facilitates protein transport into the nucleus. Interacts with the nucleoporin p62 and with Ran. Acts at a relatively late stage of nuclear protein import, subsequent to the initial docking of nuclear import ligand at the nuclear envelope. Could be part of a multicomponent system of cytosolic factors that assemble at the pore complex during nuclear import.
Q9UBI6	GNG12	Guanine nucleotide-binding protein G(I)/G(S)/G(O) subunit gamma-12	4	4	1.2222	0% (0.52)	mitochondrion	0
Q9H0A0	NAT10 ALP KIAA1709	N-acetyltransferase 10 (EC 2.3.1.-)	4	4	1.2222	0% (0.52)	DNA binding; NAD(P)H oxidase activity; activation of cysteine-type endopeptidase activity involved in apoptotic process; apoptotic DNA fragmentation; cell redox homeostasis; chromosome condensation; cytosol; electron carrier activity; flavin adenine dinucleotide binding; intrinsic apoptotic signaling pathway in response to endoplasmic reticulum stress; mitochondrial inner membrane; mitochondrial …	Functions both as NADH oxidoreductase and as regulator of apoptosis. In response to apoptotic stimuli, it is released from the mitochondrion intermembrane space into the cytosol and to the nucleus, where it functions as a proapoptotic factor in a caspase-independent pathway. In contrast, functions as an antiapoptotic factor in normal mitochondria via its NADH oxidoreductase activity. The soluble …
Q969H8	C19orf10 IL25	UPF0556 protein C19orf10 (Interleukin-25) (IL-25) (Stromal cell-derived growth factor SF20)	4	4	1.2222	0% (0.52)	integral component of membrane	0
Q8TED0	UTP15	U3 small nucleolar RNA-associated protein 15 homolog	4	4	1.2222	0% (0.52)	DNA binding; Golgi apparatus; MHC class I peptide loading complex; acrosomal vesicle; activation of signaling protein activity involved in unfolded protein response; androgen receptor binding; antigen processing and presentation of exogenous peptide antigen via MHC class I, TAP-dependent; calcium ion binding; carbohydrate binding; cardiac muscle cell differentiation; cell cycle arrest; cell surfa…	Calcium-binding chaperone that promotes folding, oligomeric assembly and quality control in the endoplasmic reticulum (ER) via the calreticulin/calnexin cycle. This lectin interacts transiently with almost all of the monoglucosylated glycoproteins that are synthesized in the ER. Interacts with the DNA-binding domain of NR3C1 and mediates its nuclear export. Involved in maternal gene expression re…
P31937	HIBADH	3-hydroxyisobutyrate dehydrogenase, mitochondrial (HIBADH) (EC 1.1.1.31)	4	4	1.2222	0% (0.52)	cytoplasm; glutathione transferase activity	0
Q9Y6G9	DYNC1LI1 DNCLI1	Cytoplasmic dynein 1 light intermediate chain 1 (LIC1) (Dynein light chain A) (DLC-A) (Dynein light intermediate chain 1, cytosolic)	4	4	1.2222	0% (0.52)	ATP binding; ATPase activity; I band; actomyosin, actin portion; apoptotic process; cardiac muscle contraction; cardiac muscle tissue morphogenesis; cardiac myofibril assembly; cytosol; extracellular vesicular exosome; heart contraction; muscle filament sliding; myosin binding; negative regulation of apoptotic process; response to drug; response to ethanol; skeletal muscle thin filament assembly	Actins are highly conserved proteins that are involved in various types of cell motility and are ubiquitously expressed in all eukaryotic cells.
Q53GY8		Sorting nexin 1 isoform a variant (Fragment)	4	4	1.2222	0% (0.52)	DNA damage response, signal transduction by p53 class mediator resulting in cell cycle arrest; G1/S transition of mitotic cell cycle; anaphase-promoting complex-dependent proteasomal ubiquitin-dependent protein catabolic process; antigen processing and presentation of exogenous peptide antigen via MHC class I, TAP-dependent; apoptotic process; cytosol; gene expression; mRNA metabolic process; neg…	The proteasome is a multicatalytic proteinase complex which is characterized by its ability to cleave peptides with Arg, Phe, Tyr, Leu, and Glu adjacent to the leaving group at neutral or slightly basic pH. The proteasome has an ATP-dependent proteolytic activity.
Q9UJU6	DBNL CMAP SH3P7 PP5423	Drebrin-like protein (Cervical SH3P7) (Cervical mucin-associated protein) (Drebrin-F) (HPK1-interacting protein of 55 kDa) (HIP-55) (SH3 domain-containing protein 7)	3	3	1.22218	0% (0.56)	ATP binding; ATP-dependent RNA helicase activity; DNA binding; DNA repair; DNA replication; RNA binding; chromatin; chromatin binding; cytoplasmic mRNA processing body; cytosol; dosage compensation by inactivation of X chromosome; exon-exon junction complex; histone mRNA catabolic process; mRNA export from nucleus; nuclear-transcribed mRNA catabolic process, nonsense-mediated decay; regulation of…	RNA-dependent helicase and ATPase required for nonsense-mediated decay (NMD) of mRNAs containing premature stop codons. Is recruited to mRNAs upon translation termination and undergoes a cycle of phosphorylation and dephosphorylation; its phosphorylation appears to be a key step in NMD. Recruited by release factors to stalled ribosomes together with the SMG1C protein kinase complex to form the tr…
P08237	PFKM PFKX	6-phosphofructokinase, muscle type (EC 2.7.1.11) (Phosphofructo-1-kinase isozyme A) (PFK-A) (Phosphofructokinase-M) (Phosphofructokinase 1) (Phosphohexokinase)	3	3	1.22218	0% (0.56)	cytosol; eukaryotic 43S preinitiation complex; eukaryotic 48S preinitiation complex; eukaryotic translation initiation factor 3 complex; formation of translation preinitiation complex; nucleotide binding; nucleus; perinuclear region of cytoplasm; regulation of translational initiation; translation initiation factor activity; translational initiation	Component of the eukaryotic translation initiation factor 3 (eIF-3) complex, which is required for several steps in the initiation of protein synthesis. The eIF-3 complex associates with the 40S ribosome and facilitates the recruitment of eIF-1, eIF-1A, eIF-2:GTP:methionyl-tRNAi and eIF-5 to form the 43S preinitiation complex (43S PIC). The eIF-3 complex stimulates mRNA recruitment to the 43S PIC…
P42677	RPS27 MPS1	40S ribosomal protein S27 (Metallopan-stimulin 1) (MPS-1)	3	3	1.22218	0% (0.56)	proteasome complex	0
Q14165	MLEC KIAA0152	Malectin	3	3	1.22218	0% (0.56)	ATP catabolic process; drug binding; mitochondrial ATP synthesis coupled proton transport; mitochondrial proton-transporting ATP synthase complex; plasma membrane; proton-transporting ATP synthase activity, rotational mechanism; respiratory electron transport chain; transmembrane transporter activity	Mitochondrial membrane ATP synthase (F(1)F(0) ATP synthase or Complex V) produces ATP from ADP in the presence of a proton gradient across the membrane which is generated by electron transport complexes of the respiratory chain. F-type ATPases consist of two structural domains, F(1) - containing the extramembraneous catalytic core and F(0) - containing the membrane proton channel, linked together…
B4DWS6		cDNA FLJ61181, highly similar to Homo sapiens hydroxysteroid (17-beta) dehydrogenase 12 (HSD17B12), mRNA	3	3	1.22218	0% (0.56)	integral component of membrane; transport	0
Q13151	HNRNPA0 HNRPA0	Heterogeneous nuclear ribonucleoprotein A0 (hnRNP A0)	3	3	1.22218	0% (0.56)	0	0
P60981	DSTN ACTDP DSN	Destrin (Actin-depolymerizing factor) (ADF)	3	3	1.22218	0% (0.56)	glycolysis; magnesium ion binding; phosphopyruvate hydratase activity; phosphopyruvate hydratase complex	0
A6NEM2	HCFC1	HCF N-terminal chain 5	3	3	1.22218	0% (0.56)	brush border; chloride channel activity; chloride channel complex; mitochondrion; nuclear envelope; nuclear membrane; perinuclear region of cytoplasm; plasma membrane; positive regulation of osteoblast differentiation; regulation of anion transport; regulation of mitochondrial membrane potential; signal transduction; voltage-gated chloride channel activity	Can insert into membranes and form chloride ion channels. Channel activity depends on the pH. Membrane insertion seems to be redox-regulated and may occur only under oxydizing conditions. Involved in regulation of the cell cycle.
Q13247	SRSF6 SFRS6 SRP55	Serine/arginine-rich splicing factor 6 (Pre-mRNA-splicing factor SRP55) (Splicing factor, arginine/serine-rich 6)	3	3	1.22218	0% (0.56)	L-serine metabolic process; glycine hydroxymethyltransferase activity; glycine metabolic process; methyltransferase activity; pyridoxal phosphate binding; tetrahydrofolate interconversion	Interconversion of serine and glycine (By similarity).
O75964	ATP5L	ATP synthase subunit g, mitochondrial (ATPase subunit g)	3	3	1.22218	0% (0.56)	UDP-N-acetylglucosamine biosynthetic process; UDP-N-acetylglucosamine diphosphorylase activity; carbohydrate binding; cytosol; dolichol-linked oligosaccharide biosynthetic process; nucleus; plasma membrane; post-translational protein modification; protein N-linked glycosylation via asparagine	Converts UDP and GlcNAc-1-P into UDP-GlcNAc, and UDP and GalNAc-1-P into UDP-GalNAc. Isoform AGX1 has 2 to 3 times higher activity towards GalNAc-1-P, while isoform AGX2 has 8 times more activity towards GlcNAc-1-P.
O00273	DFFA DFF1 DFF45 H13	DNA fragmentation factor subunit alpha (DNA fragmentation factor 45 kDa subunit) (DFF-45) (Inhibitor of CAD) (ICAD)	3	3	1.22218	0% (0.56)	proteasome complex; protein folding	0
E7ET15	U2SURP	U2 snRNP-associated SURP motif-containing protein	3	3	1.22218	0% (0.56)	Leydig cell differentiation; RNA binding; mRNA 3'-splice site recognition; male sex determination; negative regulation of smooth muscle cell proliferation; regulation of steroid biosynthetic process; regulation of transcription, DNA-templated; ribosome; spliceosomal complex; transcription corepressor activity; transcription, DNA-templated; zinc ion binding	Necessary for the ATP-dependent first step of spliceosome assembly. Binds to the intron branch point sequence (BPS) 5'-UACUAAC-3' of the pre-mRNA. May act as transcription repressor.
Q6UB35	MTHFD1L FTHFSDC1	Monofunctional C1-tetrahydrofolate synthase, mitochondrial (EC 6.3.4.3) (Formyltetrahydrofolate synthetase)	3	3	1.22218	0% (0.56)	'de novo' protein folding; FK506 binding; SMAD protein complex assembly; T cell activation; T cell proliferation; Z disc; axon; axon terminus; beta-amyloid formation; calcium ion transmembrane transport; cytokine-mediated signaling pathway; cytosol; extracellular fibril organization; heart trabecula formation; ion channel binding; muscle contraction; negative regulation of protein phosphatase typ…	Keeps in an inactive conformation TGFBR1, the TGF-beta type I serine/threonine kinase receptor, preventing TGF-beta receptor activation in absence of ligand. Recruites SMAD7 to ACVR1B which prevents the association of SMAD2 and SMAD3 with the activin receptor complex, thereby blocking the activin signal. May modulate the RYR1 calcium channel activity. PPIases accelerate the folding of proteins. I…
Q9BVJ6	UTP14A SDCCAG16	U3 small nucleolar RNA-associated protein 14 homolog A (Antigen NY-CO-16) (Serologically defined colon cancer antigen 16)	3	3	1.22218	0% (0.56)	cytoplasm; eukaryotic 43S preinitiation complex; eukaryotic 48S preinitiation complex; eukaryotic translation initiation factor 3 complex; formation of translation preinitiation complex; translation initiation factor activity	Component of the eukaryotic translation initiation factor 3 (eIF-3) complex, which is required for several steps in the initiation of protein synthesis. The eIF-3 complex associates with the 40S ribosome and facilitates the recruitment of eIF-1, eIF-1A, eIF-2:GTP:methionyl-tRNAi and eIF-5 to form the 43S preinitiation complex (43S PIC). The eIF-3 complex stimulates mRNA recruitment to the 43S PIC…
A8K6I4		cDNA FLJ76877, highly similar to Homo sapiens superkiller viralicidic activity 2-like 2 (SKIV2L2), mRNA	3	3	1.22218	0% (0.56)	nuclear membrane; nucleolus; ribosome biogenesis	Involved in mRNA turnover and ribosome assembly (By similarity).
A8K6Q9		cDNA FLJ75882, highly similar to Homo sapiens spastic paraplegia 20, spartin (Troyer syndrome) (SPG20), mRNA	3	3	1.22218	0% (0.56)	ATP binding; ligase activity; metal ion binding	0
F8W8J4	MYOF	Myoferlin	3	3	1.22218	0% (0.56)	ATP binding; catalytic step 2 spliceosome; chromosome; mRNA splicing, via spliceosome; protein kinase activity; protein serine/threonine kinase activity	Has a role in pre-mRNA splicing. Phosphorylates SF2/ASF.
B4DW31		cDNA FLJ54186, highly similar to Nuclear receptor-binding protein	3	3	1.22218	0% (0.56)	cytochrome-c oxidase activity; mitochondrial inner membrane; nucleus; respiratory electron transport chain; response to nutrient; small molecule metabolic process	This protein is one of the nuclear-coded polypeptide chains of cytochrome c oxidase, the terminal oxidase in mitochondrial electron transport.
P14927	UQCRB UQBP	Cytochrome b-c1 complex subunit 7 (Complex III subunit 7) (Complex III subunit VII) (QP-C) (Ubiquinol-cytochrome c reductase complex 14 kDa protein)	3	3	1.22218	0% (0.56)	hydrolase activity, acting on ester bonds; metabolic process	0
H0Y711	WDR77	Methylosome protein 50 (Fragment)	3	3	1.22218	0% (0.56)	phospholipid binding; spectrin; structural constituent of cytoskeleton	0
A8K6K7		cDNA FLJ76881, highly similar to Homo sapiens glycogen synthase 1 (muscle) (GYS1), mRNA	3	3	1.22218	0% (0.56)	activation of cysteine-type endopeptidase activity; activation of store-operated calcium channel activity; calcium channel complex; calcium ion binding; calcium ion transmembrane transport; cellular response to calcium ion; cortical endoplasmic reticulum; detection of calcium ion; electron carrier activity; endoplasmic reticulum membrane; face morphogenesis; integral component of endoplasmic reti…	Isoform 1: specifically hydroxylates an Asp or Asn residue in certain epidermal growth factor-like (EGF) domains of a number of proteins.; Isoform 8: membrane-bound Ca(2+)-sensing protein, which is a structural component of the ER-plasma membrane junctions. Isoform 8 regulates the activity of Ca(+2) released-activated Ca(+2) (CRAC) channels in T-cells.
B2R7V4		cDNA, FLJ93619, highly similar to Homo sapiens PRP4 pre-mRNA processing factor 4 homolog (yeast) (PRPF4), mRNA	3	3	1.22218	0% (0.56)	14-3-3 protein binding; G2/M transition of mitotic cell cycle; PTW/PP1 phosphatase complex; centrosome; centrosome organization; contractile fiber; enzyme inhibitor activity; kinetochore; mitosis; nucleoplasm; phosphatase regulator activity; positive regulation of transcription from RNA polymerase II promoter; protein dephosphorylation; regulation of cell adhesion; regulation of myosin-light-chai…	Key regulator of protein phosphatase 1C (PPP1C). Mediates binding to myosin. As part of the PPP1C complex, involved in dephosphorylation of PLK1. Capable of inhibiting HIF1AN-dependent suppression of HIF1A activity.
D6W4Z6	hCG_23833	HCG23833, isoform CRA_b	3	3	1.22218	0% (0.56)	RNA binding; RNA processing; double-stranded RNA adenosine deaminase activity; nucleus	0
Q8TCT9	HM13 H13 IMP1 PSL3 SPP MSTP086	Minor histocompatibility antigen H13 (EC 3.4.23.-) (Intramembrane protease 1) (IMP-1) (IMPAS-1) (hIMP1) (Presenilin-like protein 3) (Signal peptide peptidase)	2	2	1.22216	0% (0.61)	ATP binding; ATP catabolic process; ATP-dependent helicase activity; nucleic acid binding	0
B1AKZ3	PEA15 hCG_39732	Astrocytic phosphoprotein PEA-15 (Phosphoprotein enriched in astrocytes 15, isoform CRA_b) (cDNA FLJ38560 fis, clone HCHON2003642, highly similar to Astrocytic phosphoprotein PEA-15)	2	2	1.22216	0% (0.61)	ATP binding; androgen receptor signaling pathway; low-density lipoprotein particle receptor binding; membrane; metal ion binding; protein folding; response to heat; response to unfolded protein; sperm motility; spermatogenesis	Co-chaperone of Hsc70. Seems to play a role in protein import into mitochondria.
P47813	EIF1AX EIF1A EIF4C	Eukaryotic translation initiation factor 1A, X-chromosomal (eIF-1A X isoform) (Eukaryotic translation initiation factor 4C) (eIF-4C)	2	2	1.22216	0% (0.61)	cytosol; nuclear-transcribed mRNA catabolic process, nonsense-mediated decay; protein methylation; regulation of translational termination; ribosome binding; translation release factor activity; translation release factor activity, codon specific	Directs the termination of nascent peptide synthesis (translation) in response to the termination codons UAA, UAG and UGA. Component of the transient SURF complex which recruits UPF1 to stalled ribosomes in the context of nonsense-mediated decay (NMD) of mRNAs containing premature stop codons.
B2R4F3		cDNA, FLJ92068, highly similar to Homo sapiens Rho GDP dissociation inhibitor (GDI) beta (ARHGDIB),mRNA	2	2	1.22216	0% (0.61)	cytosol; deoxyribose phosphate catabolic process; galactose catabolic process; glucose metabolic process; glycogen biosynthetic process; glycogen catabolic process; magnesium ion binding; phosphoglucomutase activity; phosphopentomutase activity; small molecule metabolic process	Catalyzes the conversion of the nucleoside breakdown products ribose-1-phosphate and deoxyribose-1-phosphate to the corresponding 5-phosphopentoses. May also catalyze the interconversion of glucose-1-phosphate and glucose-6-phosphate. Has low glucose 1,6-bisphosphate synthase activity.
Q9BPX5	ARPC5L	Actin-related protein 2/3 complex subunit 5-like protein (Arp2/3 complex 16 kDa subunit 2) (ARC16-2)	2	2	1.22216	0% (0.61)	Golgi membrane; angiogenesis; apoptotic process; cytosol; negative regulation of apoptotic process; plasma membrane; positive regulation of MAP kinase activity; positive regulation of cell proliferation	Promotes cell proliferation. Modulates apoptotic pathways. Increases mitogen-activated protein kinase activity and MST4 activity. Important for cell migration, and for normal structure and assembly of the Golgi complex. Important for KDR/VEGFR2 signaling. Increases the stability of KDR/VEGFR2 and prevents its breakdown. Required for normal cardiovascular development. Required for normal angiogene…
P62266	RPS23	40S ribosomal protein S23	2	2	1.22216	0% (0.61)	G2/M transition of mitotic cell cycle; RNA transport; centrosome; centrosome organization; cytosol; establishment or maintenance of microtubule cytoskeleton polarity; mitosis; spindle organization; spindle pole	Binds to the plus end of microtubules and regulates microtubule dynamics and microtubule organization. Promotes cytoplasmic microtubule nucleation and elongation. Plays a major role in organizing spindle poles.
P00441	SOD1	Superoxide dismutase [Cu-Zn] (EC 1.15.1.1) (Superoxide dismutase 1) (hSod1)	2	2	1.22216	0% (0.61)	ATP binding; DNA binding; DNA duplex unwinding; DNA helicase activity; DNA replication initiation; MCM complex; nucleus	0
B4DDX2		cDNA FLJ54590, highly similar to KH domain-containing, RNA-binding, signaltransduction-associated protein 1	2	2	1.22216	0% (0.61)	flavin adenine dinucleotide binding; oxidoreductase activity, acting on a sulfur group of donors, NAD(P) as acceptor	0
Q8NFW8	CMAS	N-acylneuraminate cytidylyltransferase (EC 2.7.7.43) (CMP-N-acetylneuraminic acid synthase) (CMP-NeuNAc synthase)	2	2	1.22216	0% (0.61)	RNA binding; SRP-dependent cotranslational protein targeting to membrane; cytosolic large ribosomal subunit; nuclear-transcribed mRNA catabolic process, nonsense-mediated decay; rRNA binding; structural constituent of ribosome; translational elongation; translational initiation; translational termination; viral transcription	0
A8K494		cDNA FLJ78440, highly similar to Human lactoferrin	2	2	1.22216	0% (0.61)	0	0
A8K6V6		cDNA FLJ75883, highly similar to Homo sapiens glucosamine (N-acetyl)-6-sulfatase (Sanfilippo disease IIID) (GNS), mRNA	2	2	1.22216	0% (0.61)	cell proliferation; cytoskeleton organization; epidermis development; intermediate filament; intermediate filament cytoskeleton organization; structural constituent of cytoskeleton	0
O75643	SNRNP200 ASCC3L1 HELIC2 KIAA0788	U5 small nuclear ribonucleoprotein 200 kDa helicase (EC 3.6.4.13) (Activating signal cointegrator 1 complex subunit 3-like 1) (BRR2 homolog) (U5 snRNP-specific 200 kDa protein) (U5-200KD)	2	2	1.22216	0% (0.61)	cell periphery; cytosol; epidermis development; epithelial cell differentiation; hemidesmosome assembly; intermediate filament bundle assembly; keratin filament; nucleus; response to ionizing radiation; response to zinc ion; structural constituent of cytoskeleton	The nonhelical tail domain is involved in promoting KRT5-KRT14 filaments to self-organize into large bundles and enhances the mechanical properties involved in resilience of keratin intermediate filaments in vitro.
Q9UNS2	COPS3 CSN3	COP9 signalosome complex subunit 3 (SGN3) (Signalosome subunit 3) (JAB1-containing signalosome subunit 3)	2	2	1.22216	0% (0.61)	'de novo' posttranslational protein folding; G2/M transition of mitotic cell cycle; GTP binding; GTPase activity; cilium; cytosol; internode region of axon; microtubule; microtubule-based process; myelin sheath; neuronal cell body; plasma membrane; protein polymerization; structural constituent of cytoskeleton	Tubulin is the major constituent of microtubules. It binds two moles of GTP, one at an exchangeable site on the beta chain and one at a non-exchangeable site on the alpha chain.
B2R4V4		cDNA, FLJ92232, highly similar to Homo sapiens barrier to autointegration factor 1 (BANF1), mRNA	2	2	1.22216	0% (0.61)	GTP binding; GTPase activity; cytoplasm; microtubule; microtubule-based process; protein polymerization; structural constituent of cytoskeleton	Tubulin is the major constituent of microtubules. It binds two moles of GTP, one at an exchangeable site on the beta chain and one at a non-exchangeable site on the alpha chain (By similarity).
Q13907	IDI1	Isopentenyl-diphosphate Delta-isomerase 1 (EC 5.3.3.2) (Isopentenyl pyrophosphate isomerase 1) (IPP isomerase 1) (IPPI1)	2	2	1.22216	0% (0.61)	G2/M transition of mitotic cell cycle; GTP binding; GTPase activity; MHC class I protein binding; cell body; cell division; cellular component movement; cytoskeleton-dependent intracellular transport; cytosol; extracellular vesicular exosome; microtubule; microtubule-based process; natural killer cell mediated cytotoxicity; nuclear envelope lumen; plasma membrane; protein polymerization; spindle …	Tubulin is the major constituent of microtubules. It binds two moles of GTP, one at an exchangeable site on the beta chain and one at a non-exchangeable site on the alpha chain.
P02771	AFP HPAFP	Alpha-fetoprotein (Alpha-1-fetoprotein) (Alpha-fetoglobulin)	2	2	1.22216	0% (0.61)	ATP binding; cytoplasm; protein refolding; response to stress	0
F8VXC8	SMARCC2	SWI/SNF complex subunit SMARCC2	2	2	1.22216	0% (0.61)	RNA binding; beta-tubulin binding; condensed nuclear chromosome; mRNA transport; microtubule; microtubule binding; mitochondrial nucleoid; mitochondrion transport along microtubule; negative regulation of mitochondrial RNA catabolic process; nuclear inner membrane; nuclear outer membrane; nucleoplasm; perinuclear region of cytoplasm; regulation of mitochondrial translation; regulation of transcri…	May play a role in RNA metabolism in both nuclei and mitochondria. In the nucleus binds to HNRPA1-associated poly(A) mRNAs and is part of nmRNP complexes at late stages of mRNA maturation which are possibly associated with nuclear mRNA export. May bind mature mRNA in the nucleus outer membrane. In mitochondria binds to poly(A) mRNA. Plays a role in translation or stability of mitochondrially enco…
Q5LJA0	TROVE2 hCG_41054	60 kDa SS-A/Ro ribonucleoprotein (TROVE domain family, member 2, isoform CRA_e)	2	2	1.22216	0% (0.61)	SH2 domain binding; cell cycle; cysteine-type endopeptidase activator activity involved in apoptotic process; cytoskeleton; cytosol; dendrite; gastrulation; ion channel inhibitor activity; midbody; mitochondrion; negative regulation of Wnt signaling pathway; negative regulation of cell growth; negative regulation of phagocytosis; negative regulation of protein kinase B signaling; negative regulat…	Involved in the recruitment, assembly and/or regulation of a variety of signaling molecules. Interacts with a wide variety of proteins and plays a role in many cellular processes. Component of the 40S ribosomal subunit involved in translational repression. Binds to and stabilizes activated protein kinase C (PKC), increasing PKC-mediated phosphorylation. May recruit activated PKC to the ribosome, …
Q9Y5Z4	HEBP2 C6orf34 SOUL	Heme-binding protein 2 (Placental protein 23) (PP23) (Protein SOUL)	2	2	1.22216	0% (0.61)	Z disc; cell differentiation involved in embryonic placenta development; costamere; cytoplasm; cytoskeleton organization; dystrophin-associated glycoprotein complex; extrinsic apoptotic signaling pathway; hepatocyte apoptotic process; intermediate filament; keratin filament; nuclear matrix; nucleoplasm; response to hydrostatic pressure; response to other organism; sarcolemma; sarcomere organizati…	Together with KRT19, helps to link the contractile apparatus to dystrophin at the costameres of striated muscle.
Q659C6	DKFZp434G0310	Putative uncharacterized protein DKFZp434G0310 (Fragment)	2	2	1.22216	0% (0.61)	COPI coating of Golgi vesicle; COPI vesicle coat; actin cytoskeleton; cytosol; intra-Golgi vesicle-mediated transport; intracellular protein transport; retrograde vesicle-mediated transport, Golgi to ER; structural molecule activity	The coatomer is a cytosolic protein complex that binds to dilysine motifs and reversibly associates with Golgi non-clathrin-coated vesicles, which further mediate biosynthetic protein transport from the ER, via the Golgi up to the trans Golgi network. Coatomer complex is required for budding from Golgi membranes, and is essential for the retrograde Golgi-to-ER transport of dilysine-tagged protein…
P35269	GTF2F1 RAP74	General transcription factor IIF subunit 1 (General transcription factor IIF 74 kDa subunit) (Transcription initiation factor IIF subunit alpha) (TFIIF-alpha) (Transcription initiation factor RAP74)	2	2	1.22216	0% (0.61)	nucleic acid binding; nucleotide binding; nucleus	0
A5Y5A3		PC1/MRPS28 fusion protein	2	2	1.22216	0% (0.61)	apical part of cell; apical plasma membrane; basolateral plasma membrane; cytoplasm; cytoskeleton; double-stranded RNA binding; extracellular vesicular exosome; extrinsic component of membrane; filopodium; leukocyte cell-cell adhesion; leukocyte migration; membrane to membrane docking; microvillus; microvillus membrane; nucleolus; plasma membrane; regulation of lymphocyte migration; structural co…	Probably involved in connections of major cytoskeletal structures to the plasma membrane. May inhibit herpes simplex virus 1 infection at an early stage.
Q9P258	RCC2 KIAA1470 TD60	Protein RCC2 (RCC1-like protein TD-60) (Telophase disk protein of 60 kDa)	2	2	1.22216	0% (0.61)	azurophil granule; calcium ion binding; calcium-dependent phospholipid binding; cytokinesis, completion of separation; melanosome; midbody; nuclear envelope; nucleoplasm; phagocytic vesicle; phagocytosis; phosphatidylethanolamine binding; response to calcium ion; specific granule; spindle	Binds specifically to calcyclin in a calcium-dependent manner (By similarity). Required for midbody formation and completion of the terminal phase of cytokinesis.
F8VVA7	COPZ1	Coatomer subunit zeta-1	2	2	1.22216	0% (0.61)	RNA binding; SRP-dependent cotranslational protein targeting to membrane; cytosolic small ribosomal subunit; nuclear-transcribed mRNA catabolic process, nonsense-mediated decay; nucleolus; ribosomal small subunit assembly; structural constituent of ribosome; translational elongation; translational initiation; translational termination; viral transcription	0
Q96RS6	NUDCD1 CML66	NudC domain-containing protein 1 (Chronic myelogenous leukemia tumor antigen 66) (Tumor antigen CML66)	2	2	1.22216	0% (0.61)	RNA binding; SRP-dependent cotranslational protein targeting to membrane; cytosolic small ribosomal subunit; nuclear-transcribed mRNA catabolic process, nonsense-mediated decay; positive regulation of cell cycle; positive regulation of cell proliferation; response to virus; structural constituent of ribosome; translational elongation; translational initiation; translational termination; viral tra…	0
Q96EP5	DAZAP1	DAZ-associated protein 1 (Deleted in azoospermia-associated protein 1)	2	2	1.22216	0% (0.61)	peptidyl-lysine modification to hypusine; positive regulation of translational elongation; positive regulation of translational termination; ribosome binding; translation elongation factor activity; translational frameshifting	0
A0AVT1	UBA6 MOP4 UBE1L2	Ubiquitin-like modifier-activating enzyme 6 (Ubiquitin-activating enzyme 6) (Monocyte protein 4) (MOP-4) (Ubiquitin-activating enzyme E1-like protein 2) (E1-L2)	2	2	1.22216	0% (0.61)	Golgi membrane; cytosol; intracellular protein transport; perinuclear region of cytoplasm; protein transporter activity; transcytosis; vesicle fusion with Golgi apparatus	0
A8K897		cDNA FLJ78686, highly similar to Homo sapiens nucleoporin 93kDa (NUP93), mRNA	2	2	1.22216	0% (0.61)	'de novo' IMP biosynthetic process; phosphoribosylformylglycinamidine synthase activity; transferase activity	0
J3QRP6	SLC9A3R1	Na(+)/H(+) exchange regulatory cofactor NHE-RF1 (Fragment)	2	2	1.22216	0% (0.61)	DNA binding; RNA binding; RNA splicing; apoptotic process; mRNA processing; nucleotide binding; nucleus; regulation of transcription, DNA-templated; ribonucleoprotein complex; transcription, DNA-templated	DNA- and RNA-binding protein, involved in several nuclear processes such as pre-mRNA splicing, apoptosis and transcription regulation. In association with FUBP1 regulates MYC transcription at the P2 promoter through the core-TFIIH basal transcription factor. Acts as a transcriptional repressor through the core-TFIIH basal transcription factor. Represses FUBP1-induced transcriptional activation bu…
P33316	DUT	Deoxyuridine 5'-triphosphate nucleotidohydrolase, mitochondrial (dUTPase) (EC 3.6.1.23) (dUTP pyrophosphatase)	2	2	1.22216	0% (0.61)	cell division; regulation of microtubule polymerization	0
Q9UBP6	METTL1 C12orf1	tRNA (guanine-N(7)-)-methyltransferase (EC 2.1.1.33) (Methyltransferase-like protein 1) (tRNA (guanine(46)-N(7))-methyltransferase) (tRNA(m7G46)-methyltransferase)	2	2	1.22216	0% (0.61)	angiogenin-PRI complex; cytoplasm; mRNA catabolic process; regulation of angiogenesis; ribonuclease inhibitor activity	Ribonuclease inhibitor which inhibits RNASE1, RNASE2 and ANG. May play a role in redox homeostasis.
J3QLR8	MRPS23	28S ribosomal protein S23, mitochondrial	2	2	1.22216	0% (0.61)	lamin filament; nuclear envelope; structural molecule activity	0
Q8WU68	U2AF1L4 U2AF1-RS3 U2AF1L3	Splicing factor U2AF 26 kDa subunit (U2 auxiliary factor 26) (U2 small nuclear RNA auxiliary factor 1-like protein 4) (U2(RNU2) small nuclear RNA auxiliary factor 1-like protein 3) (U2 small nuclear RNA auxiliary factor 1-like protein 3) (U2AF1-like protein 3)	2	2	1.22216	0% (0.61)	nucleic acid binding; nucleus	0
P46108	CRK	Adapter molecule crk (Proto-oncogene c-Crk) (p38)	2	2	1.22216	0% (0.61)	ATP binding; mitochondrial matrix; mitochondrial tyrosyl-tRNA aminoacylation; tRNA binding; tyrosine binding; tyrosine-tRNA ligase activity	Catalyzes the attachment of tyrosine to tRNA(Tyr) in a two-step reaction: tyrosine is first activated by ATP to form Tyr-AMP and then transferred to the acceptor end of tRNA(Tyr) (By similarity).
Q86X55	CARM1 PRMT4	Histone-arginine methyltransferase CARM1 (EC 2.1.1.-) (EC 2.1.1.125) (Coactivator-associated arginine methyltransferase 1) (Protein arginine N-methyltransferase 4)	2	2	1.22216	0% (0.61)	ATP binding; Golgi apparatus; brain development; endoplasmic reticulum; endoplasmic reticulum membrane; fatty acid biosynthetic process; integral component of membrane; lipid particle; long-chain fatty acid import; long-chain fatty acid-CoA ligase activity; mitochondrial outer membrane; perinuclear region of cytoplasm; peroxisomal membrane; positive regulation of Golgi to plasma membrane protein …	Acyl-CoA synthetases (ACSL) activates long-chain fatty acids for both synthesis of cellular lipids, and degradation via beta-oxidation. ACSL3 mediates hepatic lipogenesis (By similarity). Preferentially uses myristate, laurate, arachidonate and eicosapentaenoate as substrates (By similarity). Has mainly an anabolic role in energy metabolism. Required for the incorporation of fatty acids into phos…
Q9NTJ5	SACM1L KIAA0851	Phosphatidylinositide phosphatase SAC1 (EC 3.1.3.-) (Suppressor of actin mutations 1-like protein)	2	2	1.22216	0% (0.61)	nucleolus; rRNA binding; rRNA processing; ribonucleoprotein complex	Component of the 60-80S U3 small nucleolar ribonucleoprotein (U3 snoRNP). Required for the early cleavages during pre-18S ribosomal RNA processing.
O94905	ERLIN2 C8orf2 SPFH2 UNQ2441/PRO5003/PRO9924	Erlin-2 (Endoplasmic reticulum lipid raft-associated protein 2) (Stomatin-prohibitin-flotillin-HflC/K domain-containing protein 2) (SPFH domain-containing protein 2)	2	2	1.22216	0% (0.61)	Leydig cell differentiation; apical part of cell; cellular response to lipid hydroperoxide; endoplasmic reticulum membrane; glutathione binding; glutathione derivative biosynthetic process; glutathione metabolic process; glutathione peroxidase activity; glutathione transferase activity; integral component of membrane; mitochondrial inner membrane; mitochondrial outer membrane; mitochondrion; nucl…	Conjugation of reduced glutathione to a wide number of exogenous and endogenous hydrophobic electrophiles. Has a wide substrate specificity.
P43034	PAFAH1B1 LIS1 MDCR MDS PAFAHA	Platelet-activating factor acetylhydrolase IB subunit alpha (Lissencephaly-1 protein) (LIS-1) (PAF acetylhydrolase 45 kDa subunit) (PAF-AH 45 kDa subunit) (PAF-AH alpha) (PAFAH alpha)	2	2	1.22216	0% (0.61)	electron carrier activity; heme binding; iron ion binding	0
B4DHB8		cDNA FLJ60112, highly similar to Poly(A) polymerase alpha (EC 2.7.7.19)	2	2	1.22216	0% (0.61)	activation of cysteine-type endopeptidase activity involved in apoptotic process; brain development; cytosol; extrinsic apoptotic signaling pathway; glial cell apoptotic process; integral component of mitochondrial membrane; positive regulation of apoptotic process; protein homooligomerization; protein targeting to mitochondrion; regulation of G1/S transition of mitotic cell cycle; regulation of …	0
Q7KZ24		Nuclease sensitive element binding protein-1	2	2	1.22216	0% (0.61)	RNA processing; RNA-3'-phosphate cyclase activity	0
B4E3A8		cDNA FLJ53963, highly similar to Leukocyte elastase inhibitor	1	1	1.22214	0% (0.70)	metalloendopeptidase activity; proteolysis	0
P46821	MAP1B	Microtubule-associated protein 1B (MAP-1B) [Cleaved into: MAP1B heavy chain; MAP1 light chain LC1]	1	1	1.22214	0% (0.70)	2 iron, 2 sulfur cluster binding; integral component of membrane; metal ion binding; mitochondrial respiratory chain complex III; respiratory electron transport chain; response to antibiotic; response to drug; response to hormone; small molecule metabolic process; ubiquinol-cytochrome-c reductase activity	Component of the ubiquinol-cytochrome c reductase complex (complex III or cytochrome b-c1 complex), which is a respiratory chain that generates an electrochemical potential coupled to ATP synthesis.; The transit peptide of the Rieske protein seems to form part of the bc1 complex and is considered to be the subunit 11/IX of that complex (By similarity).
Q53GF9		Full-length cDNA 5-PRIME end of clone CS0DF013YM24 of Fetal brain of Homo sapiens (Human) variant (Fragment)	1	1	1.22214	0% (0.70)	'de novo' posttranslational protein folding; Golgi membrane; apoptotic process; cytoplasm; fatty acid binding; lysophosphatidic acid acyltransferase activity; mitochondrial outer membrane; phosphatidic acid biosynthetic process; positive regulation of protein insertion into mitochondrial membrane involved in apoptotic signaling pathway; positive regulation of protein oligomerization; protein comp…	May be required for normal outer mitochondrial membrane dynamics. Required for coatomer-mediated retrograde transport in certain cells. May recruit other proteins to membranes with high curvature. May promote membrane fusion.
Q8NCA5	FAM98A	Protein FAM98A	1	1	1.22214	0% (0.70)	cytosol; methionine metabolic process; polyamine metabolic process; spermidine synthase activity; spermine biosynthetic process; spermine synthase activity	Catalyzes the production of spermine from spermidine and decarboxylated S-adenosylmethionine (dcSAM).
O95433	AHSA1 C14orf3 HSPC322	Activator of 90 kDa heat shock protein ATPase homolog 1 (AHA1) (p38)	1	1	1.22214	0% (0.70)	acrosomal vesicle; actin cytoskeleton; adherens junction organization; aging; apical junction assembly; axon regeneration; catenin complex; cell adhesion; cell-cell junction; cellular protein localization; cellular response to indole-3-methanol; cytosol; epithelial cell-cell adhesion; establishment or maintenance of cell polarity; gap junction assembly; intercalated disc; lamellipodium; male gona…	Associates with the cytoplasmic domain of a variety of cadherins. The association of catenins to cadherins produces a complex which is linked to the actin filament network, and which seems to be of primary importance for cadherins cell-adhesion properties. Can associate with both E- and N-cadherins. Originally believed to be a stable component of E-cadherin/catenin adhesion complexes and to media…
B4E0H8		cDNA FLJ60385, highly similar to Integrin alpha-3	1	1	1.22214	0% (0.70)	hydrolase activity, acting on ester bonds; lipid catabolic process	0
Q09161	NCBP1 CBP80 NCBP	Nuclear cap-binding protein subunit 1 (80 kDa nuclear cap-binding protein) (CBP80) (NCBP 80 kDa subunit)	1	1	1.22214	0% (0.70)	Cajal body; RNA binding; box H/ACA snoRNP complex; cation channel activity; pseudouridine synthesis; rRNA processing	Required for ribosome biogenesis and telomere maintenance. Part of the H/ACA small nucleolar ribonucleoprotein (H/ACA snoRNP) complex, which catalyzes pseudouridylation of rRNA. This involves the isomerization of uridine such that the ribose is subsequently attached to C5, instead of the normal N1. Each rRNA can contain up to 100 pseudouridine ("psi") residues, which may serve to stabilize the co…
Q14839	CHD4	Chromodomain-helicase-DNA-binding protein 4 (CHD-4) (EC 3.6.4.12) (ATP-dependent helicase CHD4) (Mi-2 autoantigen 218 kDa protein) (Mi2-beta)	1	1	1.22214	0% (0.70)	GTP binding; cell division; intracellular; membrane; small GTPase mediated signal transduction	0
E9PNC7	DRAP1	Dr1-associated corepressor (Fragment)	1	1	1.22214	0% (0.70)	7S RNA binding; SRP-dependent cotranslational protein targeting to membrane; cytosol; endoplasmic reticulum signal peptide binding; response to drug; signal recognition particle, endoplasmic reticulum targeting; translation	Signal-recognition-particle assembly has a crucial role in targeting secretory proteins to the rough endoplasmic reticulum membrane. SRP9 together with SRP14 and the Alu portion of the SRP RNA, constitutes the elongation arrest domain of SRP. The complex of SRP9 and SRP14 is required for SRP RNA binding.
Q9NZD2	GLTP	Glycolipid transfer protein (GLTP)	1	1	1.22214	0% (0.70)	7S RNA binding; SRP-dependent cotranslational protein targeting to membrane; cytosol; endoplasmic reticulum; nucleolus; plasma membrane; response to drug; signal recognition particle binding; signal recognition particle, endoplasmic reticulum targeting; translation	Signal-recognition-particle assembly has a crucial role in targeting secretory proteins to the rough endoplasmic reticulum membrane. Binds the 7S RNA only in presence of SRP68. This ribonucleoprotein complex might interact directly with the docking protein in the ER membrane and possibly participate in the elongation arrest function.
P18583	SON C21orf50 DBP5 KIAA1019 NREBP HSPC310 HSPC312	Protein SON (Bax antagonist selected in saccharomyces 1) (BASS1) (Negative regulatory element-binding protein) (NRE-binding protein) (Protein DBP-5) (SON3)	1	1	1.22214	0% (0.70)	RNA binding; SRP-dependent cotranslational protein targeting to membrane; cellular response to interleukin-4; cytosolic large ribosomal subunit; nuclear-transcribed mRNA catabolic process, nonsense-mediated decay; nucleolus; structural constituent of ribosome; translational elongation; translational initiation; translational termination; viral transcription	The L3 protein is a component of the large subunit of cytoplasmic ribosomes.
G3V2F7	TMEM189 TMEM189-UBE2V1 hCG_2044781	HCG2044781 (Protein TMEM189-UBE2V1) (Transmembrane protein 189)	1	1	1.22214	0% (0.70)	aminopeptidase activity; angiogenesis; angiotensin maturation; cell differentiation; cellular protein metabolic process; cytosol; endoplasmic reticulum-Golgi intermediate compartment; external side of plasma membrane; integral component of plasma membrane; lysosomal membrane; metallopeptidase activity; proteolysis; receptor activity; response to virus; viral process; virus receptor activity; zinc…	Broad specificity aminopeptidase. Plays a role in the final digestion of peptides generated from hydrolysis of proteins by gastric and pancreatic proteases. May play a critical role in the pathogenesis of cholesterol gallstone disease. May be involved in the metabolism of regulatory peptides of diverse cell types, responsible for the processing of peptide hormones, such as angiotensin III and IV,…
B4DSX6		cDNA FLJ57427, highly similar to Glycogenin-1 (EC 2.4.1.186)	1	1	1.22214	0% (0.70)	DNA damage response, signal transduction by p53 class mediator resulting in cell cycle arrest; G1/S transition of mitotic cell cycle; anaphase-promoting complex-dependent proteasomal ubiquitin-dependent protein catabolic process; antigen processing and presentation of exogenous peptide antigen via MHC class I, TAP-dependent; apoptotic process; cytosol; gene expression; mRNA metabolic process; neg…	Component of the lid subcomplex of the 26S proteasome, a multiprotein complex involved in the ATP-dependent degradation of ubiquitinated proteins. In the complex, PSMD11 is required for proteasome assembly. Plays a key role in increased proteasome activity in embryonic stem cells (ESCs): its high expression in ESCs promotes enhanced assembly of the 26S proteasome, followed by higher proteasome ac…
A8K329		cDNA FLJ76656, highly similar to Homo sapiens scaffold attachment factor B (SAFB), mRNA	1	1	1.22214	0% (0.70)	axonogenesis; cytosol; intracellular; intracellular signal transduction; membrane; microtubule; microtubule depolymerization; mitotic spindle organization; negative regulation of microtubule polymerization; positive regulation of cellular component movement; response to virus; signal transducer activity; tubulin binding	Involved in the regulation of the microtubule (MT) filament system by destabilizing microtubules. Prevents assembly and promotes disassembly of microtubules. Phosphorylation at Ser-16 may be required for axon formation during neurogenesis. Involved in the control of the learned and innate fear (By similarity).
B4DX01		cDNA FLJ59092	1	1	1.22214	0% (0.70)	anatomical structure morphogenesis; cytosol; mRNA 3'-UTR binding; mRNA 5'-UTR binding; mRNA transport; negative regulation of translation; nucleotide binding; nucleus; regulation of cytokine biosynthetic process; translation; translation regulator activity	RNA-binding factor that may recruits target transcripts to cytoplasmic protein-RNA complexes (mRNPs). This transcript 'caging' into mRNPs allows mRNA transport and transient storage. It also modulates the rate and location at which target transcripts encounter the translational apparatus and shields them from endonuclease attacks or microRNA-mediated degradation. Binds to the 3'-UTR of CD44 mRNA …
O60884	DNAJA2 CPR3 HIRIP4	DnaJ homolog subfamily A member 2 (Cell cycle progression restoration gene 3 protein) (Dnj3) (Dj3) (HIRA-interacting protein 4) (Renal carcinoma antigen NY-REN-14)	1	1	1.22214	0% (0.70)	RNA binding; S-adenosylmethionine-dependent methyltransferase activity; nucleolus; positive regulation of cell proliferation; rRNA processing	May play a role in the regulation of the cell cycle and the increased nucleolar activity that is associated with the cell proliferation. May act as ribosomal RNA methyltransferase.
P13798	APEH D3F15S2 D3S48E DNF15S2	Acylamino-acid-releasing enzyme (AARE) (EC 3.4.19.1) (Acyl-peptide hydrolase) (APH) (Acylaminoacyl-peptidase) (Oxidized protein hydrolase) (OPH)	1	1	1.22214	0% (0.70)	ATP binding; amino acid binding; aminoacyl-tRNA synthetase multienzyme complex; cytosol; diadenosine tetraphosphate biosynthetic process; extracellular region; lysine-tRNA ligase activity; lysyl-tRNA aminoacylation; metal ion binding; microtubule cytoskeleton; mitochondrial matrix; nucleus; plasma membrane; tRNA binding; tRNA processing; viral process	Catalyzes the specific attachment of an amino acid to its cognate tRNA in a 2 step reaction: the amino acid (AA) is first activated by ATP to form AA-AMP and then transferred to the acceptor end of the tRNA. When secreted, acts as a signaling molecule that induces immune response through the activation of monocyte/macrophages. Catalyzes the synthesis of diadenosine oligophosphate (Ap4A), a signal…
E7ET40	PLAU	Urokinase-type plasminogen activator chain B	1	1	1.22214	0% (0.70)	ATP binding; aminoacylase activity; aspartate-tRNA ligase activity; aspartyl-tRNA aminoacylation; cytosol; nucleic acid binding; protein complex assembly	Catalyzes the specific attachment of an amino acid to its cognate tRNA in a 2 step reaction: the amino acid (AA) is first activated by ATP to form AA-AMP and then transferred to the acceptor end of the tRNA.
Q4LE33	TNC variant protein	TNC variant protein (Fragment)	1	1	1.22214	0% (0.70)	0	0
P50897	PPT1 PPT	Palmitoyl-protein thioesterase 1 (PPT-1) (EC 3.1.2.22) (Palmitoyl-protein hydrolase 1)	1	1	1.22214	0% (0.70)	activation of protein kinase activity; cell cycle arrest; cytosol; insulin receptor signaling pathway; protein complex; protein heterooligomerization; protein kinase activator activity; protein phosphorylation	Component of a complex that binds and activates STK11/LKB1. In the complex, required to stabilize the interaction between CAB39/MO25 (CAB39/MO25alpha or CAB39L/MO25beta) and STK11/LKB1.
Q96AY3	FKBP10 FKBP65 PSEC0056	Peptidyl-prolyl cis-trans isomerase FKBP10 (PPIase FKBP10) (EC 5.2.1.8) (65 kDa FK506-binding protein) (65 kDa FKBP) (FKBP-65) (FK506-binding protein 10) (FKBP-10) (Immunophilin FKBP65) (Rotamase)	1	1	1.22214	0% (0.70)	DNA binding; cell division; chromatin binding; nucleus	0
A8K8X0		cDNA FLJ75187, highly similar to Homo sapiens nap1 P120	1	1	1.22214	0% (0.70)	protein phosphatase type 2A complex; protein phosphatase type 2A regulator activity; regulation of catalytic activity; signal transduction	0
H7BXW3	MAGED2	Melanoma-associated antigen D2	1	1	1.22214	0% (0.70)	RNA binding; mRNA processing; nucleotide binding; nucleus	0
Q29RF7	PDS5A KIAA0648 PDS5 PIG54	Sister chromatid cohesion protein PDS5 homolog A (Cell proliferation-inducing gene 54 protein) (Sister chromatid cohesion protein 112) (SCC-112)	1	1	1.22214	0% (0.70)	DNA repair; cell cycle; kinase regulator activity; neuroendocrine cell differentiation; nuclear cyclin-dependent protein kinase holoenzyme complex; regulation of cyclin-dependent protein serine/threonine kinase activity	May promote cell cycle arrest by enhancing the inhibition of CDK2 activity by CDKN1A. May be required for repair of DNA damage by homologous recombination in conjunction with BRCA2. May not be involved in non-homologous end joining (NHEJ).
D3DUZ3	IFI16 hCG_1995098	Interferon, gamma-inducible protein 16, isoform CRA_a (Interferon, gamma-inducible protein 16, isoform CRA_b)	1	1	1.22214	0% (0.70)	large ribosomal subunit; structural constituent of ribosome; translation	0
Q9BS26	ERP44 KIAA0573 TXNDC4 UNQ532/PRO1075	Endoplasmic reticulum resident protein 44 (ER protein 44) (ERp44) (Thioredoxin domain-containing protein 4)	1	1	1.22214	0% (0.70)	ribosome	0
B4E324		cDNA FLJ60397, highly similar to Lysosomal protective protein (EC 3.4.16.5)	1	1	1.22214	0% (0.70)	apoptotic mitochondrial changes; apoptotic signaling pathway; mitochondrial ribosome; mitochondrion; nucleolus; small ribosomal subunit	Involved in mediating interferon-gamma-induced cell death.
B7Z9S8	ATP1B1	Sodium/potassium-transporting ATPase subunit beta-1 (cDNA, FLJ78942, highly similar to Sodium/potassium-transporting ATPase subunit beta-1)	1	1	1.22214	0% (0.70)	mitochondrion	0
Q8N7Z5	ANKRD31	Putative ankyrin repeat domain-containing protein 31	1	1	1.22214	0% (0.70)	0	0
A8K940		cDNA FLJ77630, highly similar to Homo sapiens BPY2 interacting protein 1, mRNA	1	1	1.22214	0% (0.70)	ATP binding; protein serine/threonine kinase activity	0
Q6P486	NUP205	NUP205 protein (Fragment)	1	1	1.22214	0% (0.70)	ATP binding; G1/S transition of mitotic cell cycle; astrocyte development; cell cycle arrest; cell dedifferentiation; cell division; cyclin-dependent protein kinase holoenzyme complex; cyclin-dependent protein serine/threonine kinase activity; cytosol; dentate gyrus development; generation of neurons; lateral ventricle development; negative regulation of cellular senescence; negative regulation o…	Serine/threonine-protein kinase involved in the control of the cell cycle and differentiation; promotes G1/S transition. Phosphorylates pRB/RB1 and NPM1. Interacts with D-type G1 cyclins during interphase at G1 to form a pRB/RB1 kinase and controls the entrance into the cell cycle. Involved in initiation and maintenance of cell cycle exit during cell differentiation; prevents cell proliferation a…
B7Z6Q5		Beta-galactosidase (EC 3.2.1.23)	1	1	1.22214	0% (0.70)	ATP binding; MAPK import into nucleus; RNA import into nucleus; carbohydrate metabolic process; cellular response to interferon-alpha; chromatin binding; cytokine-mediated signaling pathway; cytoplasmic dynein complex; dynein complex binding; extrinsic component of membrane; glucose transport; heat shock protein binding; kinetochore; mRNA binding; mRNA export from nucleus in response to heat stre…	Component of the nuclear pore complex (NPC), a complex required for the trafficking across the nuclear envelope. Functions as a scaffolding element in the nuclear phase of the NPC essential for normal nucleocytoplasmic transport of proteins and mRNAs, plays a role in the establishment of nuclear-peripheral chromatin compartmentalization in interphase, and in the mitotic spindle checkpoint signali…
D3DPS3	RPRC1 hCG_38280	Arginine/proline rich coiled-coil 1, isoform CRA_b	1	1	1.22214	0% (0.70)	RNA binding; RNA splicing; cytoplasm; long-chain fatty acid biosynthetic process; mRNA processing; mRNA transport; muscle cell differentiation; myelination; nucleus; positive regulation of gene expression; regulation of translation; spermatid development; vasculogenesis	RNA-binding protein that plays a central role in myelinization. Binds to the 5'-NACUAAY-N(1,20)-UAAY-3' RNA core sequence. Acts by regulating pre-mRNA splicing, mRNA export, mRNA stability and protein translation. Required to protect and promote stability of mRNAs such as MBP and CDKN1B. Regulator of oligodendrocyte differentiation and maturation in the brain that may play a role in myelin and ol…
P61081	UBE2M UBC12	NEDD8-conjugating enzyme Ubc12 (EC 6.3.2.-) (NEDD8 carrier protein) (NEDD8 protein ligase) (Ubiquitin-conjugating enzyme E2 M)	1	1	1.22214	0% (0.70)	axon; cardiac muscle cell differentiation; carnitine biosynthetic process; carnitine metabolic process, CoA-linked; fatty acid beta-oxidation using acyl-CoA dehydrogenase; flavin adenine dinucleotide binding; glycogen biosynthetic process; identical protein binding; liver development; medium-chain fatty acid catabolic process; medium-chain-acyl-CoA dehydrogenase activity; mitochondrial matrix; po…	This enzyme is specific for acyl chain lengths of 4 to 16.
G9I2K8	HLA-B	MHC Class I antigen (Fragment)	1	1	1.22214	0% (0.70)	DNA binding; apoptotic process; cytoplasm; nucleus; positive regulation of apoptotic process	May function in the process of apoptosis.
B4DG11		cDNA FLJ55382, highly similar to Hsp70-binding protein 1	1	1	1.22214	0% (0.70)	angiotensin maturation; cellular protein metabolic process; cysteine-type peptidase activity; endoplasmic reticulum; epithelial tube branching involved in lung morphogenesis; extracellular space; lysosome; plasma membrane; proteolysis	Exhibits carboxy-monopeptidase as well as carboxy-dipeptidase activity.
Q14677	CLINT1 ENTH EPN4 EPNR KIAA0171	Clathrin interactor 1 (Clathrin-interacting protein localized in the trans-Golgi region) (Clint) (Enthoprotin) (Epsin-4) (Epsin-related protein) (EpsinR)	1	1	1.22214	0% (0.70)	DNA methylation; NuRD complex; chromatin assembly or disassembly; chromatin binding; histone deacetylase activity; negative regulation of transcription from RNA polymerase II promoter; positive regulation of transcription from RNA polymerase II promoter; sequence-specific DNA binding; sequence-specific DNA binding transcription factor activity; transcription factor binding transcription factor ac…	May be involved in the regulation of gene expression as repressor and activator. The repression might be related to covalent modification of histone proteins.
J3KP29	NUP98	Nuclear pore complex protein Nup98-Nup96	1	1	1.22214	0% (0.70)	cytoplasm; nucleus	0
Q6P1J9	CDC73 C1orf28 HRPT2	Parafibromin (Cell division cycle protein 73 homolog) (Hyperparathyroidism 2 protein)	1	1	1.22214	0% (0.70)	histone deacetylase activity	0
M0QXN5	NUP62	Nuclear pore glycoprotein p62	1	1	1.22214	0% (0.70)	actin cytoskeleton organization	0
Q12965	MYO1E MYO1C	Unconventional myosin-Ie (Myosin-Ic) (Unconventional myosin 1E)	1	1	1.22214	0% (0.70)	caveola; cytosol; endoplasmic reticulum; mitochondrion; nucleoplasm; rRNA primary transcript binding; regulation of transcription, DNA-templated; termination of RNA polymerase I transcription; transcription initiation from RNA polymerase I promoter	Plays an important role in caveolae formation and organization. Required for the sequestration of mobile caveolin into immobile caveolae. Termination of transcription by RNA polymerase I involves pausing of transcription by TTF1, and the dissociation of the transcription complex, releasing pre-rRNA and RNA polymerase I from the template. PTRF is required for dissociation of the ternary transcript…
B5BU81	YKT6	YKT6 v-SNARE protein	1	1	1.22214	0% (0.70)	nucleic acid binding; nucleotide binding	0
Q9BSJ2	TUBGCP2 GCP2	Gamma-tubulin complex component 2 (GCP-2) (hGCP2) (Gamma-ring complex protein 103 kDa) (h103p) (hGrip103) (Spindle pole body protein Spc97 homolog) (hSpc97)	1	1	1.22214	0% (0.70)	SRP-dependent cotranslational protein targeting to membrane; cytosolic small ribosomal subunit; maturation of SSU-rRNA from tricistronic rRNA transcript (SSU-rRNA, 5.8S rRNA, LSU-rRNA); nuclear-transcribed mRNA catabolic process, nonsense-mediated decay; structural constituent of ribosome; translational elongation; translational initiation; translational termination; viral transcription	0
P36507	MAP2K2 MEK2 MKK2 PRKMK2	Dual specificity mitogen-activated protein kinase kinase 2 (MAP kinase kinase 2) (MAPKK 2) (EC 2.7.12.2) (ERK activator kinase 2) (MAPK/ERK kinase 2) (MEK 2)	1	1	1.22214	0% (0.70)	GTP binding; GTP catabolic process; GTPase activity; cytosol; eukaryotic translation elongation factor 1 complex; nucleus; plasma membrane; regulation of transcription, DNA-templated; transcription, DNA-templated; translation elongation factor activity	This protein promotes the GTP-dependent binding of aminoacyl-tRNA to the A-site of ribosomes during protein biosynthesis. With PARP1 and TXK, forms a complex that acts as a T helper 1 (Th1) cell-specific transcription factor and binds the promoter of IFN-gamma to directly regulate its transcription, and is thus involved importantly in Th1 cytokine production.
A8KAH7		cDNA FLJ75444, highly similar to Homo sapiens protein kinase, cAMP-dependent, regulatory, type II, alpha (PRKAR2A), mRNA	1	1	1.22214	0% (0.70)	glycolysis; magnesium ion binding; potassium ion binding; pyruvate kinase activity	0
A6PVN5	PPP2R4	Serine/threonine-protein phosphatase 2A activator	1	1	1.22214	0% (0.70)	Z disc; actin filament binding; actin filament bundle assembly; calcium ion binding; cell-cell junction; cortical cytoskeleton; extracellular vesicular exosome; integrin binding; negative regulation of cellular component movement; neuron projection; nucleoside binding; nucleus; perinuclear region of cytoplasm; platelet activation; platelet alpha granule lumen; platelet degranulation; positive reg…	F-actin cross-linking protein which is thought to anchor actin to a variety of intracellular structures. This is a bundling protein. Probably involved in vesicular trafficking via its association with the CART complex. The CART complex is necessary for efficient transferrin receptor recycling but not for EGFR degradation. Involved in tight junction assembly in epithelial cells probably through in…
B7ZC38	SH3GLB2	Endophilin-B2	1	1	1.22214	0% (0.70)	ATP binding; cytosol; gluconeogenesis; glycolysis; phosphoglycerate kinase activity; small molecule metabolic process	In addition to its role as a glycolytic enzyme, it seems that PGK-1 acts as a polymerase alpha cofactor protein (primer recognition protein).
B4DQZ7		cDNA FLJ50838, highly similar to Apoptotic chromatin condensation inducer in thenucleus (Fragment)	0	0	1.22211	0% (1.00)	oxidation-reduction process; oxidoreductase activity; sterol binding	0
A8K008		cDNA FLJ78387	0	0	1.22211	0% (1.00)	axon guidance; cell adhesion; cellular response to amino acid stimulus; collagen catabolic process; collagen type VI; endoplasmic reticulum lumen; extracellular matrix disassembly; lysosomal membrane; platelet-derived growth factor binding; protein complex; protein heterotrimerization; sarcolemma	Collagen VI acts as a cell-binding protein.
P23497	SP100	Nuclear autoantigen Sp-100 (Nuclear dot-associated Sp100 protein) (Speckled 100 kDa)	0	0	1.22211	0% (1.00)	cell adhesion; heparin binding; integral component of plasma membrane; transmembrane receptor protein tyrosine phosphatase activity; transmembrane receptor protein tyrosine phosphatase signaling pathway	Possible cell adhesion receptor. It possesses an intrinsic protein tyrosine phosphatase activity (PTPase).; The first PTPase domain has enzymatic activity, while the second one seems to affect the substrate specificity of the first one.
P31947	SFN HME1	14-3-3 protein sigma (Epithelial cell marker protein 1) (Stratifin)	0	0	1.22211	0% (1.00)	antigen processing and presentation of exogenous peptide antigen via MHC class II; aspartic-type endopeptidase activity; autophagic vacuole assembly; cell death; collagen catabolic process; extracellular matrix disassembly; extracellular space; lysosomal lumen; melanosome; mitochondrion; proteolysis	Acid protease active in intracellular protein breakdown. Involved in the pathogenesis of several diseases such as breast cancer and possibly Alzheimer disease.
P01023	A2M CPAMD5 FWP007	Alpha-2-macroglobulin (Alpha-2-M) (C3 and PZP-like alpha-2-macroglobulin domain-containing protein 5)	0	0	1.22211	0% (1.00)	ATP binding; mismatch repair; mismatched DNA binding	0
Q9Y2W1	THRAP3 TRAP150	Thyroid hormone receptor-associated protein 3 (Thyroid hormone receptor-associated protein complex 150 kDa component) (Trap150)	0	0	1.22211	0% (1.00)	AP-3 adaptor complex; Golgi apparatus; anterograde axon cargo transport; anterograde synaptic vesicle transport; antigen processing and presentation, exogenous lipid antigen via MHC class Ib; blood coagulation; clathrin-coated vesicle membrane; intracellular protein transport; lysosomal membrane; melanosome organization; positive regulation of NK T cell differentiation; protein targeting to lysos…	Subunit of non-clathrin- and clathrin-associated adaptor protein complex 3 (AP-3) that plays a role in protein sorting in the late-Golgi/trans-Golgi network (TGN) and/or endosomes. The AP complexes mediate both the recruitment of clathrin to membranes and the recognition of sorting signals within the cytosolic tails of transmembrane cargo molecules. AP-3 appears to be involved in the sorting of a…
Q86XP3	DDX42	ATP-dependent RNA helicase DDX42 (EC 3.6.4.13) (DEAD box protein 42) (RNA helicase-like protein) (RHELP) (RNA helicase-related protein) (RNAHP) (SF3b DEAD box protein) (Splicing factor 3B-associated 125 kDa protein) (SF3b125)	0	0	1.22211	0% (1.00)	4 iron, 4 sulfur cluster binding; membrane; mitochondrion; oxidoreductase activity, acting on NAD(P)H	0
H7BYN3	TFAM	Transcription factor A, mitochondrial (Fragment)	0	0	1.22211	0% (1.00)	metal ion binding; metalloendopeptidase activity; mitochondrion; proteolysis	0
Q9H4A4	RNPEP APB	Aminopeptidase B (AP-B) (EC 3.4.11.6) (Arginine aminopeptidase) (Arginyl aminopeptidase)	0	0	1.22211	0% (1.00)	5'-3' exoribonuclease activity; RNA phosphodiester bond hydrolysis, exonucleolytic; nucleic acid binding; nucleus; zinc ion binding	0
P01024	C3 CPAMD1	Complement C3 (C3 and PZP-like alpha-2-macroglobulin domain-containing protein 1) [Cleaved into: Complement C3 beta chain; Complement C3 alpha chain; C3a anaphylatoxin; Acylation stimulating protein (ASP) (C3adesArg); Complement C3b alpha' chain; Complement C3c alpha' chain fragment 1; Complement C3dg fragment; Complement C3g fragment; Complement C3d fragment; Complement C3f fragment; Complement …	0	0	1.22211	0% (1.00)	ubiquitin thiolesterase activity; ubiquitin-dependent protein catabolic process; zinc ion binding	0
P17931	LGALS3 MAC2	Galectin-3 (Gal-3) (35 kDa lectin) (Carbohydrate-binding protein 35) (CBP 35) (Galactose-specific lectin 3) (Galactoside-binding protein) (GALBP) (IgE-binding protein) (L-31) (Laminin-binding protein) (Lectin L-29) (Mac-2 antigen)	0	0	1.22211	0% (1.00)	cytosol; eukaryotic 43S preinitiation complex; eukaryotic 48S preinitiation complex; eukaryotic translation initiation factor 3 complex; formation of translation preinitiation complex; regulation of translational initiation; translation initiation factor activity	Component of the eukaryotic translation initiation factor 3 (eIF-3) complex, which is required for several steps in the initiation of protein synthesis. The eIF-3 complex associates with the 40S ribosome and facilitates the recruitment of eIF-1, eIF-1A, eIF-2:GTP:methionyl-tRNAi and eIF-5 to form the 43S preinitiation complex (43S PIC). The eIF-3 complex stimulates mRNA recruitment to the 43S PIC…
B8ZZ19	PVALB	Parvalbumin alpha (Fragment)	0	0	1.22211	0% (1.00)	ATP binding; ATP catabolic process; DNA helicase activity; DNA replication initiation; DNA strand elongation involved in DNA replication; DNA unwinding involved in DNA replication; G1/S transition of mitotic cell cycle; MCM complex; nucleoplasm; single-stranded DNA binding	Acts as component of the MCM2-7 complex (MCM complex) which is the putative replicative helicase essential for 'once per cell cycle' DNA replication initiation and elongation in eukaryotic cells. The active ATPase sites in the MCM2-7 ring are formed through the interaction surfaces of two neighboring subunits such that a critical structure of a conserved arginine finger motif is provided in trans…
P08590	MYL3	Myosin light chain 3 (Cardiac myosin light chain 1) (CMLC1) (Myosin light chain 1, slow-twitch muscle B/ventricular isoform) (MLC1SB) (Ventricular/slow twitch myosin alkali light chain)	0	0	1.22211	0% (1.00)	protein phosphatase type 2A complex; protein phosphatase type 2A regulator activity; regulation of catalytic activity; signal transduction	0
B4DEA3		cDNA FLJ56531, highly similar to UV excision repair protein RAD23 homolog B	0	0	1.22211	0% (1.00)	ATP binding; ATP catabolic process; ATP-dependent helicase activity; nucleic acid binding	0
P20962	PTMS	Parathymosin	0	0	1.22211	0% (1.00)	lipid transporter activity	0
P35249	RFC4	Replication factor C subunit 4 (Activator 1 37 kDa subunit) (A1 37 kDa subunit) (Activator 1 subunit 4) (Replication factor C 37 kDa subunit) (RF-C 37 kDa subunit) (RFC37)	0	0	1.22211	0% (1.00)	nucleotide binding; translation initiation factor activity	0
B8ZZ34	SHISA8 C22orf17	Putative protein shisa-8	0	0	1.22211	0% (1.00)	endoplasmic reticulum membrane; glucosidase activity; integral component of membrane; mannosyl-oligosaccharide glucosidase activity; oligosaccharide metabolic process; post-translational protein modification; protein N-linked glycosylation via asparagine; protein folding	Cleaves the distal alpha 1,2-linked glucose residue from the Glc(3)Man(9)GlcNAc(2) oligosaccharide precursor in a highly specific manner.
Q01780	EXOSC10 PMSCL PMSCL2 RRP6	Exosome component 10 (EC 3.1.13.-) (Autoantigen PM/Scl 2) (P100 polymyositis-scleroderma overlap syndrome-associated autoantigen) (Polymyositis/scleroderma autoantigen 100 kDa) (PM/Scl-100) (Polymyositis/scleroderma autoantigen 2)	0	0	1.22211	0% (1.00)	ATP binding; antigen processing and presentation of exogenous peptide antigen via MHC class II; centrosome; centrosome localization; cytoplasmic dynein complex; cytosol; metabolic process; microtubule; microtubule cytoskeleton organization; microtubule motor activity; microtubule-based movement; transport	Acts as one of several non-catalytic accessory components of the cytoplasmic dynein 1 complex that are thought to be involved in linking dynein to cargos and to adapter proteins that regulate dynein function. Cytoplasmic dynein 1 acts as a motor for the intracellular retrograde motility of vesicles and organelles along microtubules. May play a role in binding dynein to membranous organelles or ch…
P29966	MARCKS MACS PRKCSL	Myristoylated alanine-rich C-kinase substrate (MARCKS) (Protein kinase C substrate, 80 kDa protein, light chain) (80K-L protein) (PKCSL)	0	0	1.22211	0% (1.00)	actin binding; actin filament bundle assembly; apoptotic process; apoptotic signaling pathway; cytoplasm; enzyme binding; interleukin-2 biosynthetic process; negative regulation of B cell proliferation; negative regulation of T cell proliferation; negative regulation of T cell receptor signaling pathway; negative regulation of cell proliferation; negative regulation of transcription from RNA poly…	Pro-apoptopic protein capable of selectively inducing apoptosis in cancer cells, sensitizing the cells to diverse apoptotic stimuli and causing regression of tumors in animal models. Induces apoptosis in certain cancer cells by activation of the Fas prodeath pathway and coparallel inhibition of NF-kappa-B transcriptional activity. Inhibits the transcriptional activation and augments the transcrip…
Q16186	ADRM1 GP110	Proteasomal ubiquitin receptor ADRM1 (110 kDa cell membrane glycoprotein) (Gp110) (Adhesion-regulating molecule 1) (ARM-1) (Proteasome regulatory particle non-ATPase 13) (hRpn13) (Rpn13 homolog)	0	0	1.22211	0% (1.00)	calcium ion binding; integral component of membrane; mitochondrial inner membrane; transmembrane transport	0
Q13753	LAMC2 LAMB2T LAMNB2	Laminin subunit gamma-2 (Cell-scattering factor 140 kDa subunit) (CSF 140 kDa subunit) (Epiligrin subunit gamma) (Kalinin subunit gamma) (Kalinin/nicein/epiligrin 100 kDa subunit) (Ladsin 140 kDa subunit) (Laminin B2t chain) (Laminin-5 subunit gamma) (Large adhesive scatter factor 140 kDa subunit) (Nicein subunit gamma)	0	0	1.22211	0% (1.00)	NADP binding; cell redox homeostasis; cytoplasm; flavin adenine dinucleotide binding; nucleolus; thioredoxin-disulfide reductase activity	0
Q13751	LAMB3 LAMNB1	Laminin subunit beta-3 (Epiligrin subunit bata) (Kalinin B1 chain) (Kalinin subunit beta) (Laminin B1k chain) (Laminin-5 subunit beta) (Nicein subunit beta)	0	0	1.22211	0% (1.00)	RNA polymerase II core binding; microtubule organizing center; nucleus; perinuclear region of cytoplasm; positive regulation of transcription from RNA polymerase II promoter; tRNA-splicing ligase complex; transcription, DNA-templated; viral process	Involved in modulation of mRNA transcription by Polymerase II. In case of infection by influenza virus A, is involved in viral replication.
A8K7Q1		cDNA FLJ77770, highly similar to Homo sapiens nucleobindin 1 (NUCB1), mRNA	0	0	1.22211	0% (1.00)	GTP binding; GTPase activity; Golgi apparatus; cell junction; cellular component disassembly involved in execution phase of apoptosis; coated pit; cytosol; dynamin polymerization involved in mitochondrial fission; endocytosis; membrane fission involved in mitochondrial fission; membrane fusion; microtubule; mitochondrial fragmentation involved in apoptotic process; mitochondrial outer membrane; m…	Functions in mitochondrial and peroxisomal division. Mediates membrane fission through oligomerization into ring-like structures which wrap around the scission site to constict and sever the mitochondrial membrane through a GTP hydrolysis-dependent mechanism. Through its function in mitochondrial division, ensures the survival of at least some types of postmitotic neurons, including Purkinje cell…
B4DFL2	IDH2	Isocitrate dehydrogenase [NADP] (EC 1.1.1.42)	0	0	1.22211	0% (1.00)	ATP binding; ATP-dependent helicase activity; DNA binding; DNA duplex unwinding; DNA/RNA helicase activity; RNA helicase activity; chromatin binding; cleavage body; cytoplasmic stress granule; double-strand break repair; double-stranded RNA binding; exonuclease activity; multicellular organismal development; nuclease activity; poly(A) RNA binding; regulation of transcription, DNA-templated; regul…	Acts as an ATP-dependent RNA helicase, able to unwind both RNA-RNA and RNA-DNA duplexes. Possesses 5' single-stranded RNA overhang nuclease activity. Possesses ATPase activity on various RNA, but not DNA polynucleotides. May play a role in RNA clearance at DNA double-strand breaks (DSBs), thereby facilitating the template-guided repair of transcriptionally active regions of the genome. Together w…
P13796	LCP1 PLS2	Plastin-2 (L-plastin) (LC64P) (Lymphocyte cytosolic protein 1) (LCP-1)	0	0	1.22211	0% (1.00)	ATP binding; L-proline biosynthetic process; cellular nitrogen compound metabolic process; citrulline biosynthetic process; glutamate 5-kinase activity; glutamate metabolic process; glutamate-5-semialdehyde dehydrogenase activity; mitochondrial inner membrane; ornithine biosynthetic process; proline biosynthetic process	Bifunctional enzyme that converts glutamate to glutamate 5-semialdehyde, an intermediate in the biosynthesis of proline, ornithine and arginine.
B2R769		cDNA, FLJ93308, highly similar to Homo sapiens leukocyte-derived arginine aminopeptidase (LRAP), mRNA	0	0	1.22211	0% (1.00)	D-gluconate metabolic process; NADP binding; cytosol; pentose biosynthetic process; pentose-phosphate shunt, oxidative branch; phosphogluconate dehydrogenase (decarboxylating) activity	Catalyzes the oxidative decarboxylation of 6-phosphogluconate to ribulose 5-phosphate and CO(2), with concomitant reduction of NADP to NADPH (By similarity).
B4DVA7		Beta-hexosaminidase (EC 3.2.1.52)	0	0	1.22211	0% (1.00)	electron carrier activity; flavin adenine dinucleotide binding; mitochondrial matrix; oxidoreductase activity; respiratory electron transport chain; small molecule metabolic process	The electron transfer flavoprotein serves as a specific electron acceptor for several dehydrogenases, including five acyl-CoA dehydrogenases, glutaryl-CoA and sarcosine dehydrogenase. It transfers the electrons to the main mitochondrial respiratory chain via ETF-ubiquinone oxidoreductase (ETF dehydrogenase).
R4N3C5	COL3A1	Collagen type III alpha 1	0	0	1.22211	0% (1.00)	cytoplasm; cytoskeleton	0
Q15293	RCN1 RCN	Reticulocalbin-1	0	0	1.22211	0% (1.00)	ATP binding; metabolic process; motor activity; myosin complex	0
Q15648	MED1 ARC205 CRSP1 CRSP200 DRIP205 DRIP230 PBP PPARBP PPARGBP RB18A TRAP220 TRIP2	Mediator of RNA polymerase II transcription subunit 1 (Activator-recruited cofactor 205 kDa component) (ARC205) (Mediator complex subunit 1) (Peroxisome proliferator-activated receptor-binding protein) (PBP) (PPAR-binding protein) (Thyroid hormone receptor-associated protein complex 220 kDa component) (Trap220) (Thyroid receptor-interacting protein 2) (TR-interacting protein 2) (TRIP-2) (Vitamin …	0	0	1.22211	0% (1.00)	DNA damage response, signal transduction by p53 class mediator resulting in cell cycle arrest; G1/S transition of mitotic cell cycle; anaphase-promoting complex-dependent proteasomal ubiquitin-dependent protein catabolic process; antigen processing and presentation of exogenous peptide antigen via MHC class I, TAP-dependent; apoptotic process; cytosol; gene expression; mRNA metabolic process; neg…	The proteasome is a multicatalytic proteinase complex which is characterized by its ability to cleave peptides with Arg, Phe, Tyr, Leu, and Glu adjacent to the leaving group at neutral or slightly basic pH. The proteasome has an ATP-dependent proteolytic activity.
B2RAK1		cDNA, FLJ94965, highly similar to Homo sapiens leucyl/cystinyl aminopeptidase (LNPEP), mRNA	0	0	1.22211	0% (1.00)	GTP binding; cytoplasm; intermediate filament cytoskeleton; multicellular organismal development; nucleus; polysome; transcription factor binding; transcription, DNA-templated	Critical regulator of cell growth under specific conditions. Implicated in differentiation and cell cycle arrest.
Q5T160	RARS2 RARSL	Probable arginine--tRNA ligase, mitochondrial (EC 6.1.1.19) (Arginyl-tRNA synthetase) (ArgRS)	0	0	1.22211	0% (1.00)	G2/M transition of mitotic cell cycle; GDP binding; GTP binding; GTPase activity; Golgi membrane; Golgi vesicle fusion to target membrane; Rab GTPase binding; axonogenesis; cellular response to insulin stimulus; cilium assembly; cytoplasmic vesicle membrane; dendrite; microtubule basal body; neuronal cell body; nonmotile primary cilium; phagocytic vesicle; phagocytic vesicle membrane; plasma memb…	The small GTPases Rab are key regulators of intracellular membrane trafficking, from the formation of transport vesicles to their fusion with membranes. Rabs cycle between an inactive GDP-bound form and an active GTP-bound form that is able to recruit to membranes different sets of downstream effectors directly responsible for vesicle formation, movement, tethering and fusion. That Rab is involve…
O94888	UBXN7 KIAA0794 UBXD7	UBX domain-containing protein 7	0	0	1.22211	0% (1.00)	activation of signaling protein activity involved in unfolded protein response; cytoplasmic stress granule; cytosol; eukaryotic translation initiation factor 2 complex; nucleus; polysome; protein autophosphorylation; regulation of translational initiation in response to stress; ribosome binding; translation initiation factor activity	Functions in the early steps of protein synthesis by forming a ternary complex with GTP and initiator tRNA. This complex binds to a 40S ribosomal subunit, followed by mRNA binding to form a 43S preinitiation complex. Junction of the 60S ribosomal subunit to form the 80S initiation complex is preceded by hydrolysis of the GTP bound to eIF-2 and release of an eIF-2-GDP binary complex. In order for …
B4DN90		cDNA FLJ53494, highly similar to Cartilage oligomeric matrix protein	0	0	1.22211	0% (1.00)	membrane	0
B2RB32		Phosphorylase (EC 2.4.1.1)	0	0	1.22211	0% (1.00)	Z disc; cell death; cellular component movement; cytoskeleton; cytosol; gene expression; intracellular signal transduction; mRNA metabolic process; negative regulation of apoptotic process; negative regulation of intrinsic apoptotic signaling pathway in response to oxidative stress; nucleus; plasma membrane; positive regulation of angiogenesis; positive regulation of blood vessel endothelial cell…	Involved in stress resistance and actin organization.
Q6UN15	FIP1L1 FIP1 RHE	Pre-mRNA 3'-end-processing factor FIP1 (hFip1) (FIP1-like 1 protein) (Factor interacting with PAP) (Rearranged in hypereosinophilia)	0	0	1.22211	0% (1.00)	0	0
B4DXF3		cDNA FLJ57650, highly similar to Bleomycin hydrolase (EC 3.4.22.40)	0	0	1.22211	0% (1.00)	G2/M transition of mitotic cell cycle; cellular response to insulin stimulus; cytoplasmic vesicle membrane; cytosol; extracellular vesicular exosome; intrinsic apoptotic signaling pathway; positive regulation of protein insertion into mitochondrial membrane involved in apoptotic signaling pathway; protein kinase C inhibitor activity; protein targeting; regulation of neuron differentiation; regula…	Adapter protein implicated in the regulation of a large spectrum of both general and specialized signaling pathways. Binds to a large number of partners, usually by recognition of a phosphoserine or phosphothreonine motif. Binding generally results in the modulation of the activity of the binding partner.
M0QZR4	ARHGEF1	Rho guanine nucleotide exchange factor 1	0	0	1.22211	0% (1.00)	lysosomal membrane	0
Q53R32	RPIA	Putative uncharacterized protein RPIA (Fragment)	0	0	1.22211	0% (1.00)	RNA binding; nucleotide binding; regulation of translation	0
B4DN31		cDNA FLJ55809	0	0	1.22211	0% (1.00)	0	0
B4DVY7	FLOT1	Flotillin-1 (cDNA FLJ54943, highly similar to Flotillin-1)	0	0	1.22211	0% (1.00)	cytosol; gene expression; mRNA metabolic process; nuclear localization sequence binding; nucleus; protein import into nucleus, translocation; viral process	Functions in nuclear protein import as nuclear transport receptor. Serves as receptor for nuclear localization signals (NLS) in cargo substrates. Is thought to mediate docking of the importin/substrate complex to the nuclear pore complex (NPC) through binding to nucleoporin and the complex is subsequently translocated through the pore by an energy requiring, Ran-dependent mechanism. At the nucleo…
Q8TAT6	NPLOC4 KIAA1499 NPL4	Nuclear protein localization protein 4 homolog (Protein NPL4)	0	0	1.22211	0% (1.00)	apoptotic process involved in heart morphogenesis; atrial septum morphogenesis; atrioventricular valve morphogenesis; cell proliferation; chemotaxis; chondroblast differentiation; chorio-allantoic fusion; extracellular matrix binding; extracellular matrix organization; extracellular region; heparin binding; intussusceptive angiogenesis; labyrinthine layer blood vessel development; negative regula…	Promotes cell proliferation, chemotaxis, angiogenesis and cell adhesion. Appears to play a role in wound healing by up-regulating, in skin fibroblasts, the expression of a number of genes involved in angiogenesis, inflammation and matrix remodeling including VEGA-A, VEGA-C, MMP1, MMP3, TIMP1, uPA, PAI-1 and integrins alpha-3 and alpha-5. CYR61-mediated gene regulation is dependent on heparin-bind…
B2RAU5		Sorting nexin	0	0	1.22211	0% (1.00)	RNA binding; mRNA splicing, via spliceosome; nucleotide binding; spliceosomal complex	Involved in the splicing process and participates in early heat shock-induced splicing arrest. Due to their great structural variations the different isoforms may possess different functions in the splicing reaction.
Q6YP21	CCBL2 KAT3	Kynurenine--oxoglutarate transaminase 3 (EC 2.6.1.7) (Cysteine-S-conjugate beta-lyase 2) (EC 4.4.1.13) (Kynurenine aminotransferase III) (KATIII) (Kynurenine--glyoxylate transaminase) (EC 2.6.1.63) (Kynurenine--oxoglutarate transaminase III)	0	0	1.22211	0% (1.00)	GTP binding; cell cycle; cytoplasm; septin complex	0
Q9NUQ8	ABCF3	ATP-binding cassette sub-family F member 3	0	0	1.22211	0% (1.00)	cell redox homeostasis; glycerol ether metabolic process; isomerase activity; oxidation-reduction process; protein disulfide oxidoreductase activity	0
Q8WX92	NELFB COBRA1 KIAA1182	Negative elongation factor B (NELF-B) (Cofactor of BRCA1)	0	0	1.22211	0% (1.00)	ATP binding; ATP catabolic process; DNA binding; DNA replication; DNA topoisomerase type I activity; DNA topoisomerase type II (ATP-hydrolyzing) activity; DNA topological change; chromatin binding; chromatin remodeling; chromosome segregation; cytoplasmic mRNA processing body; embryonic cleavage; nucleolus; nucleoplasm; perikaryon; phosphorylation; programmed cell death; replication fork protecti…	Releases the supercoiling and torsional tension of DNA introduced during the DNA replication and transcription by transiently cleaving and rejoining one strand of the DNA duplex. Introduces a single-strand break via transesterification at a target site in duplex DNA. The scissile phosphodiester is attacked by the catalytic tyrosine of the enzyme, resulting in the formation of a DNA-(3'-phosphotyr…
P37235	HPCAL1 BDR1	Hippocalcin-like protein 1 (Calcium-binding protein BDR-1) (HLP2) (Visinin-like protein 3) (VILIP-3)	0	0	1.22211	0% (1.00)	DNA binding; DNA repair; Prp19 complex; catalytic step 2 spliceosome; cytoplasm; inner cell mass cell proliferation; lipid biosynthetic process; lipid particle; negative regulation of neuron differentiation; nuclear speck; positive regulation of astrocyte differentiation; positive regulation of mRNA splicing, via spliceosome; protein polyubiquitination; spindle; spliceosomal complex assembly; ubi…	Plays a role in DNA double-strand break (DSB) repair. Binds double-stranded DNA in a sequence-nonspecific manner. Acts as a structural component of the nuclear framework. May also serve as a support for spliceosome binding and activity. Essential for spliceosome assembly in a oligomerization-dependent manner and might also be important for spliceosome stability. May have E3 ubiquitin ligase activ…
B4DJV5	PWP1	Periodic tryptophan protein 1 homolog (cDNA FLJ51513, highly similar to Periodic tryptophan protein 1 homolog)	0	0	1.22211	0% (1.00)	ATP binding; ATP catabolic process; ATP-dependent helicase activity; cytoplasm; nucleic acid binding	0
Q13442	PDAP1 HASPP28	28 kDa heat- and acid-stable phosphoprotein (PDGF-associated protein) (PAP) (PDGFA-associated protein 1) (PAP1)	0	0	1.22211	0% (1.00)	sequence-specific DNA binding	0
A8K032		cDNA FLJ75031, highly similar to Homo sapiens translocation associated membrane protein 1 (TRAM1), mRNA	0	0	1.22211	0% (1.00)	COPI coating of Golgi vesicle; GTP binding; GTPase activity; Golgi membrane; antigen processing and presentation of exogenous peptide antigen via MHC class II; cell junction; cellular copper ion homeostasis; cytosol; dendritic spine organization; long term synaptic depression; neuron projection; perinuclear region of cytoplasm; phosphatidylinositol biosynthetic process; plasma membrane; post-Golg…	GTP-binding protein that functions as an allosteric activator of the cholera toxin catalytic subunit, an ADP-ribosyltransferase. Involved in protein trafficking among different compartments. Modulates vesicle budding and uncoating within the Golgi complex. Deactivation induces the redistribution of the entire Golgi complex to the endoplasmic reticulum, suggesting a crucial role in protein traffic…
P50613	CDK7 CAK CAK1 CDKN7 MO15 STK1	Cyclin-dependent kinase 7 (EC 2.7.11.22) (EC 2.7.11.23) (39 kDa protein kinase) (p39 Mo15) (CDK-activating kinase 1) (Cell division protein kinase 7) (Serine/threonine-protein kinase 1) (TFIIH basal transcription factor complex kinase subunit)	0	0	1.22211	0% (1.00)	Golgi apparatus; L-glutamine transmembrane transporter activity; L-serine transmembrane transporter activity; extracellular amino acid transport; integral component of plasma membrane; melanosome; receptor activity; response to virus; sodium ion transmembrane transport; sodium:dicarboxylate symporter activity; virus receptor activity	Has a broad substrate specificity, a preference for zwitterionic amino acids, and a sodium-dependence. It accepts as substrates all neutral amino acids, including glutamine, asparagine, and branched-chain and aromatic amino acids, and excludes methylated amino acids, anionic amino acids, and cationic amino acids. Acts as a cell surface receptor for feline endogenous virus RD114, baboon M7 endogen…
B4DLC3		Claudin	0	0	1.22211	0% (1.00)	ATP binding; cytosol; phenylalanine-tRNA ligase activity; phenylalanyl-tRNA aminoacylation; tRNA aminoacylation for protein translation; tRNA binding	0
F5H013	SNRPG	Small nuclear ribonucleoprotein G	0	0	1.22211	0% (1.00)	Arp2/3 complex-mediated actin nucleation; Arp2/3 protein complex; Fc-gamma receptor signaling pathway involved in phagocytosis; actin filament polymerization; actin nucleation; cell projection; cytosol; innate immune response	Functions as actin-binding component of the Arp2/3 complex which is involved in regulation of actin polymerization and together with an activating nucleation-promoting factor (NPF) mediates the formation of branched actin networks. Seems to contact the mother actin filament.
B4DEI4		cDNA FLJ54595, highly similar to Golgi reassembly-stacking protein 2	0	0	1.22211	0% (1.00)	metal ion binding	0
P01009	SERPINA1 AAT PI PRO0684 PRO2209	Alpha-1-antitrypsin (Alpha-1 protease inhibitor) (Alpha-1-antiproteinase) (Serpin A1) [Cleaved into: Short peptide from AAT (SPAAT)]	0	0	1.22211	0% (1.00)	GTP binding; NADH oxidation; cellular response to glucose stimulus; gluconeogenesis; kinase activity; mitochondrion; oxaloacetate metabolic process; phosphoenolpyruvate carboxykinase (GTP) activity; positive regulation of insulin secretion; pyruvate metabolic process; response to glucocorticoid	0
Q8NCL6		cDNA FLJ90170 fis, clone MAMMA1000370, highly similar to Ig alpha-1 chain C region	0	0	1.22211	0% (1.00)	centrosome; cytoplasm; mitochondrion; nitrogen compound metabolic process; omega-amidase activity	Has a omega-amidase activity. The role of omega-amidase is to remove potentially toxic intermediates by converting alpha-ketoglutaramate and alpha-ketosuccinamate to biologically useful alpha-ketoglutarate and oxaloacetate, respectively. Overexpression decreases the colony-forming capacity of cultured cells by arresting cells in the G2 phase of the cell cycle.
Q06AH7	TF	Transferrin	0	0	1.22211	0% (1.00)	ribosome; structural constituent of ribosome; translation	0
P00738	HP	Haptoglobin (Zonulin) [Cleaved into: Haptoglobin alpha chain; Haptoglobin beta chain]	0	0	1.22211	0% (1.00)	ATP binding; B cell receptor signaling pathway; DNA binding; ERK1 and ERK2 cascade; Fc-epsilon receptor signaling pathway; Fc-gamma receptor signaling pathway involved in phagocytosis; Golgi apparatus; JAK-STAT cascade involved in growth hormone signaling pathway; MAP kinase activity; MAPK import into nucleus; MyD88-dependent toll-like receptor signaling pathway; RNA polymerase II carboxy-termina…	Serine/threonine kinase which acts as an essential component of the MAP kinase signal transduction pathway. MAPK1/ERK2 and MAPK3/ERK1 are the 2 MAPKs which play an important role in the MAPK/ERK cascade. They participate also in a signaling cascade initiated by activated KIT and KITLG/SCF. Depending on the cellular context, the MAPK/ERK cascade mediates diverse biological functions such as cell g…
P13929	ENO3	Beta-enolase (EC 4.2.1.11) (2-phospho-D-glycerate hydro-lyase) (Enolase 3) (Muscle-specific enolase) (MSE) (Skeletal muscle enolase)	0	0	1.22211	0% (1.00)	calcium ion binding; membrane raft	May regulate B-cell receptor (BCR)-induced immature and primary B-cell apoptosis (By similarity). Plays a role as negative regulator of the canonical NF-kappa-B-activating branch (By similarity). Controls spontaneous apoptosis through the regulation of BCL2L1 abundance (By similarity).
Q6PIL8	IGK@	IGK@ protein	0	0	1.22211	0% (1.00)	0	0
P08779	KRT16 KRT16A	Keratin, type I cytoskeletal 16 (Cytokeratin-16) (CK-16) (Keratin-16) (K16)	0	0	1.22211	0% (1.00)	cytoplasm; inorganic diphosphatase activity; magnesium ion binding; phosphate-containing compound metabolic process	0
P02533	KRT14	Keratin, type I cytoskeletal 14 (Cytokeratin-14) (CK-14) (Keratin-14) (K14)	0	0	1.22211	0% (1.00)	G2/M transition of mitotic cell cycle; cerebral cortex development; cytoplasmic vesicle membrane; cytosol; extracellular vesicular exosome; hippo signaling; hippocampus development; intrinsic apoptotic signaling pathway; kinesin complex; melanosome; membrane repolarization involved in regulation of cardiac muscle cell action potential; mitochondrion; negative regulation of peptidyl-serine dephosp…	Adapter protein implicated in the regulation of a large spectrum of both general and specialized signaling pathways. Binds to a large number of partners, usually by recognition of a phosphoserine or phosphothreonine motif. Binding generally results in the modulation of the activity of the binding partner.
P04350	TUBB4A TUBB4 TUBB5	Tubulin beta-4A chain (Tubulin 5 beta) (Tubulin beta-4 chain)	75	74	1.2075	0% (0.14)	nucleolus; rRNA processing; small-subunit processome	May be required for ribosome biogenesis (By similarity).
B3KPS3		cDNA FLJ32131 fis, clone PEBLM2000267, highly similar to Tubulin alpha-ubiquitous chain	68	67	1.20574	0% (0.16)	0	0
P07437	TUBB TUBB5 OK/SW-cl.56	Tubulin beta chain (Tubulin beta-5 chain)	91	89	1.19724	0% (0.13)	ATP binding; aminoacyl-tRNA editing activity; cytoplasm; isoleucine-tRNA ligase activity; isoleucyl-tRNA aminoacylation; nucleus; regulation of translational fidelity	0
P07355	ANXA2 ANX2 ANX2L4 CAL1H LPC2D	Annexin A2 (Annexin II) (Annexin-2) (Calpactin I heavy chain) (Calpactin-1 heavy chain) (Chromobindin-8) (Lipocortin II) (Placental anticoagulant protein IV) (PAP-IV) (Protein I) (p36)	83	80	1.17992	0% (0.17)	collagen; extracellular matrix structural constituent	0
P78527	PRKDC HYRC HYRC1	DNA-dependent protein kinase catalytic subunit (DNA-PK catalytic subunit) (DNA-PKcs) (EC 2.7.11.1) (DNPK1) (p460)	27	26	1.17928	0% (0.32)	Golgi apparatus; NADPH binding; NADPH:quinone reductase activity; cytosol; mRNA 3'-UTR binding; protein homotetramerization; visual perception; xenobiotic catabolic process; zinc ion binding	Does not have alcohol dehydrogenase activity. Binds NADP and acts through a one-electron transfer process. Orthoquinones, such as 1,2-naphthoquinone or 9,10-phenanthrenequinone, are the best substrates (in vitro). May act in the detoxification of xenobiotics. Interacts with (AU)-rich elements (ARE) in the 3'-UTR of target mRNA species. Enhances the stability of mRNA coding for BCL2. NADPH binding…
A8K781		cDNA FLJ75299, highly similar to Xenopus laevis proteasome (prosome, macropain) 26S subunit, ATPase 3, mRNA	23	22	1.17206	0% (0.35)	NAD binding; acetyl-CoA C-acyltransferase activity; enoyl-CoA hydratase activity; fatty acid beta-oxidation; fatty-acyl-CoA binding; long-chain-3-hydroxyacyl-CoA dehydrogenase activity; long-chain-enoyl-CoA hydratase activity; mitochondrial fatty acid beta-oxidation multienzyme complex; mitochondrial inner membrane; response to drug; response to insulin	0
A4QPB0	IQGAP1	IQ motif containing GTPase activating protein 1	43	41	1.16751	0% (0.28)	SRP-dependent cotranslational protein targeting to membrane; cytosolic large ribosomal subunit; endoplasmic reticulum; nuclear-transcribed mRNA catabolic process, nonsense-mediated decay; structural constituent of ribosome; translational elongation; translational initiation; translational termination; viral transcription	0
P61221	ABCE1 RLI RNASEL1 RNASELI RNS4I OK/SW-cl.40	ATP-binding cassette sub-family E member 1 (2'-5'-oligoadenylate-binding protein) (HuHP68) (RNase L inhibitor) (Ribonuclease 4 inhibitor) (RNS4I)	21	20	1.16749	0% (0.37)	AMP metabolic process; ATP binding; GTP binding; GTP metabolic process; ITP metabolic process; UTP metabolic process; blood coagulation; mitochondrial matrix; nucleoside triphosphate adenylate kinase activity	Involved in maintaining the homeostasis of cellular nucleotides by catalyzing the interconversion of nucleoside phosphates. Has GTP:AMP phosphotransferase and ITP:AMP phosphotransferase activities.
Q53GX7		Threonyl-tRNA synthetase variant (Fragment)	19	18	1.16203	0% (0.39)	MHC class I protein complex; antigen processing and presentation of peptide antigen via MHC class I; immune response; peptide antigen binding; positive regulation of T cell mediated cytotoxicity	0
P11142	HSPA8 HSC70 HSP73 HSPA10	Heat shock cognate 71 kDa protein (Heat shock 70 kDa protein 8)	110	104	1.15771	0% (0.16)	nucleus	0
P30041	PRDX6 AOP2 KIAA0106	Peroxiredoxin-6 (EC 1.11.1.15) (1-Cys peroxiredoxin) (1-Cys PRX) (24 kDa protein) (Acidic calcium-independent phospholipase A2) (aiPLA2) (EC 3.1.1.-) (Antioxidant protein 2) (Liver 2D page spot 40) (Non-selenium glutathione peroxidase) (NSGPx) (EC 1.11.1.9) (Red blood cells page spot 12)	17	16	1.15537	0% (0.41)	cytoplasm; nucleus	0
P35579	MYH9	Myosin-9 (Cellular myosin heavy chain, type A) (Myosin heavy chain 9) (Myosin heavy chain, non-muscle IIa) (Non-muscle myosin heavy chain A) (NMMHC-A) (Non-muscle myosin heavy chain IIa) (NMMHC II-a) (NMMHC-IIA)	53	50	1.15524	0% (0.27)	nuclear pore	0
P55060	CSE1L CAS XPO2	Exportin-2 (Exp2) (Cellular apoptosis susceptibility protein) (Chromosome segregation 1-like protein) (Importin-alpha re-exporter)	35	33	1.15515	0% (0.32)	RNA binding; catalytic step 2 spliceosome; cytosol; mRNA 3'-end processing; mRNA splicing, via spliceosome; nuclear speck; nucleoplasm; nucleotide binding; positive regulation of DNA-templated transcription, elongation; regulation of DNA recombination; replication fork processing; termination of RNA polymerase II transcription; transcription export complex; viral mRNA export from host cell nucleus	Export adapter involved in nuclear export of spliced and unspliced mRNA. Binds mRNA which is thought to be transferred to the NXF1-NXT1 heterodimer for export (TAP/NFX1 pathway). Component of the TREX complex which is thought to couple mRNA transcription, processing and nuclear export, and specifically associates with spliced mRNA and not with unspliced pre-mRNA. TREX is recruited to spliced mRNA…
Q6NUR7	EZR	Ezrin	34	32	1.15322	0% (0.33)	0	0
P25705	ATP5A1 ATP5A ATP5AL2 ATPM	ATP synthase subunit alpha, mitochondrial	34	32	1.15322	0% (0.33)	ATP binding; Arp2/3 complex-mediated actin nucleation; Arp2/3 protein complex; Fc-gamma receptor signaling pathway involved in phagocytosis; actin cap; asymmetric cell division; cell projection; cellular component movement; cytoplasmic transport; cytosol; establishment or maintenance of cell polarity; innate immune response; meiotic cytokinesis; spindle localization	Functions as ATP-binding component of the Arp2/3 complex which is involved in regulation of actin polymerization and together with an activating nucleation-promoting factor (NPF) mediates the formation of branched actin networks. Seems to contact the pointed end of the daughter actin filament.
P18206	VCL	Vinculin (Metavinculin) (MV)	16	15	1.15147	0% (0.42)	integral component of membrane	May play a role as calcium-regulated intrinsic membrane protein (By similarity).
P62249	RPS16	40S ribosomal protein S16	16	15	1.15147	0% (0.42)	antigen processing and presentation of exogenous peptide antigen via MHC class II; clathrin coat of coated pit; clathrin coat of trans-Golgi network vesicle; clathrin complex; clathrin-coated endocytic vesicle membrane; cytosol; double-stranded RNA binding; extracellular vesicular exosome; intracellular protein transport; melanosome; mitochondrion; mitosis; post-Golgi vesicle-mediated transport; …	Clathrin is the major protein of the polyhedral coat of coated pits and vesicles. Two different adapter protein complexes link the clathrin lattice either to the plasma membrane or to the trans-Golgi network.
A8K9A4		cDNA FLJ75154, highly similar to Homo sapiens heterogeneous nuclear ribonucleoprotein C (C1/C2), mRNA	33	31	1.15118	0% (0.33)	bone marrow development; bone mineralization; cell proliferation; cytoplasm; inner cell mass cell proliferation; leukocyte chemotaxis; mature ribosome assembly; microtubule binding; mitotic spindle stabilization; nucleolus; nucleoplasm; rRNA binding; rRNA processing; ribosomal large subunit biogenesis; ribosome binding; spindle pole	Required for the assembly of mature ribosomes and ribosome biogenesis. Together with EFTUD1, triggers the GTP-dependent release of EIF6 from 60S pre-ribosomes in the cytoplasm, thereby activating ribosomes for translation competence by allowing 80S ribosome assembly and facilitating EIF6 recycling to the nucleus, where it is required for 60S rRNA processing and nuclear export. Required for normal…
B3KY95		cDNA FLJ16143 fis, clone BRAMY2038516, highly similar to Protein disulfide-isomerase A6 (EC 5.3.4.1)	15	14	1.14709	0% (0.43)	cytoplasm; nucleolus; rRNA processing	Involved in nucleolar processing of pre-18S ribosomal RNA (By similarity).
P00491	PNP NP	Purine nucleoside phosphorylase (PNP) (EC 2.4.2.1) (Inosine phosphorylase) (Inosine-guanosine phosphorylase)	14	13	1.14214	0% (0.44)	GTP binding; GTP catabolic process; GTPase activity	0
G5E972	TMPO hCG_2015322	Thymopentin (Thymopoietin, isoform CRA_d)	14	13	1.14214	0% (0.44)	G-quadruplex RNA binding; RNA binding; apoptotic process; cell differentiation; costamere; cytoplasm; mRNA 3'-UTR binding; muscle organ development; negative regulation of translation; nucleolus; polysome	RNA-binding protein required for embryonic and postnatal development of muscle tissue. May regulate intracellular transport and local translation of certain mRNAs (By similarity).
E9PCY7	HNRNPH1	Heterogeneous nuclear ribonucleoprotein H	14	13	1.14214	0% (0.44)	cellular carbohydrate metabolic process; citrate (Si)-synthase activity; mitochondrion; tricarboxylic acid cycle	0
Q92598	HSPH1 HSP105 HSP110 KIAA0201	Heat shock protein 105 kDa (Antigen NY-CO-25) (Heat shock 110 kDa protein)	28	26	1.13888	0% (0.37)	DNA repair; DNA replication; chromosome; nucleoplasm; nucleosome disassembly; positive regulation of DNA-templated transcription, elongation; positive regulation of viral transcription; transcription elongation from RNA polymerase II promoter; viral process	Component of the FACT complex, a general chromatin factor that acts to reorganize nucleosomes. The FACT complex is involved in multiple processes that require DNA as a template such as mRNA elongation, DNA replication and DNA repair. During transcription elongation the FACT complex acts as a histone chaperone that both destabilizes and restores nucleosomal structure. It facilitates the passage of…
Q92841	DDX17	Probable ATP-dependent RNA helicase DDX17 (EC 3.6.4.13) (DEAD box protein 17) (DEAD box protein p72) (RNA-dependent helicase p72)	13	12	1.1365	0% (0.46)	ATP binding; N-acetyltransferase activity; metabolic process; nucleolus; nucleus	Has protein acetyltransferase activity in vitro. Can acetylate both histones and microtubules. Histone acetylation may regulate transcription and mitotic chromosome de-condensation. Activates telomerase activity by stimulating the transcription of TERT, and may also regulate telomerase function by affecting the balance of telomerase subunit assembly, disassembly, and localization. Acetylates alph…
P06748	NPM1 NPM	Nucleophosmin (NPM) (Nucleolar phosphoprotein B23) (Nucleolar protein NO38) (Numatrin)	13	12	1.1365	0% (0.46)	0	0
P51149	RAB7A RAB7	Ras-related protein Rab-7a	12	11	1.13	0% (0.47)	blood coagulation, intrinsic pathway; cytosol; extracellular space; extracellular vesicular exosome; interleukin-1 binding; negative regulation of complement activation, lectin pathway; platelet activation; platelet alpha granule lumen; platelet degranulation; regulation of small GTPase mediated signal transduction; serine-type endopeptidase inhibitor activity; small GTPase mediated signal transd…	Is able to inhibit all four classes of proteinases by a unique 'trapping' mechanism. This protein has a peptide stretch, called the 'bait region' which contains specific cleavage sites for different proteinases. When a proteinase cleaves the bait region, a conformational change is induced in the protein which traps the proteinase. The entrapped enzyme remains active against low molecular weight s…
O00505	KPNA3 QIP2	Importin subunit alpha-4 (Importin alpha Q2) (Qip2) (Karyopherin subunit alpha-3) (SRP1-gamma)	12	11	1.13	0% (0.47)	ATP binding; actin monomer binding; barbed-end actin filament capping; cell projection organization; cellular response to growth factor stimulus; cellular response to retinoic acid; cytoskeleton; filopodium; growth cone; lamellipodium; myofibril; perinuclear region of cytoplasm; phosphatidylinositol-4,5-bisphosphate binding; positive regulation of axon extension; positive regulation of lamellipod…	Actin-binding protein involved in motile and morphological processes. Inhibits actin polymerization, likely by sequestering G-actin. By capping the barbed ends of filaments, it also regulates motility. Seems to play an important role in clathrin-mediated endocytosis and distribution of endocytic organelles. May play a role in regulating the mature length of the middle and short rows of stereocili…
P09960	LTA4H LTA4	Leukotriene A-4 hydrolase (LTA-4 hydrolase) (EC 3.3.2.6) (Leukotriene A(4) hydrolase)	12	11	1.13	0% (0.47)	'de novo' AMP biosynthetic process; 'de novo' IMP biosynthetic process; (S)-2-(5-amino-1-(5-phospho-D-ribosyl)imidazole-4-carboxamido)succinate AMP-lyase (fumarate-forming) activity; AMP biosynthetic process; N6-(1,2-dicarboxyethyl)AMP AMP-lyase (fumarate-forming) activity; aerobic respiration; cytosol; mitochondrion; protein tetramerization; purine nucleobase metabolic process; response to hypox…	Catalyzes two non-sequential steps in de novo AMP synthesis: converts (S)-2-(5-amino-1-(5-phospho-D-ribosyl)imidazole-4-carboxamido)succinate (SAICAR) to fumarate plus 5-amino-1-(5-phospho-D-ribosyl)imidazole-4-carboxamide, and thereby also contributes to de novo IMP synthesis, and converts succinyladenosine monophosphate (SAMP) to AMP and fumarate.
P22314	UBA1 A1S9T UBE1	Ubiquitin-like modifier-activating enzyme 1 (Protein A1S9) (Ubiquitin-activating enzyme E1)	24	22	1.12556	0% (0.41)	2 iron, 2 sulfur cluster binding; 4 iron, 4 sulfur cluster binding; ATP metabolic process; NADH dehydrogenase (ubiquinone) activity; apoptotic mitochondrial changes; electron carrier activity; metal ion binding; mitochondrial electron transport, NADH to ubiquinone; mitochondrial intermembrane space; mitochondrial respiratory chain complex I; reactive oxygen species metabolic process; regulation o…	Core subunit of the mitochondrial membrane respiratory chain NADH dehydrogenase (Complex I) that is believed to belong to the minimal assembly required for catalysis. Complex I functions in the transfer of electrons from NADH to the respiratory chain. The immediate electron acceptor for the enzyme is believed to be ubiquinone (By similarity). This is the largest subunit of complex I and it is a c…
H0Y4R1	IMPDH2	Inosine-5'-monophosphate dehydrogenase 2 (Fragment)	24	22	1.12556	0% (0.41)	calcium ion binding	May be involved in the calcium-dependent regulation of rhodopsin phosphorylation.
Q6NZ55	RPL13	60S ribosomal protein L13	11	10	1.12245	0% (0.49)	kinase activity; protein kinase CK2 complex; protein kinase regulator activity; regulation of protein kinase activity	0
B3KSH1	EIF3F EIF3S5 hCG_1784554	Eukaryotic translation initiation factor 3 subunit F (eIF3f) (Eukaryotic translation initiation factor 3 subunit 5) (eIF-3-epsilon) (eIF3 p47)	11	10	1.12245	0% (0.49)	Rac GTPase binding; activation of MAPK activity; anterograde axon cargo transport; apoptotic DNA fragmentation; auditory receptor cell stereocilium organization; cell aging; cellular iron ion homeostasis; copper ion binding; cytoplasmic vesicle; cytosol; dendrite cytoplasm; double-strand break repair; embryo implantation; extracellular matrix; extracellular space; glutathione metabolic process; h…	Destroys radicals which are normally produced within the cells and which are toxic to biological systems.
F8W6I7	HNRNPA1	Heterogeneous nuclear ribonucleoprotein A1	34	31	1.11843	0% (0.38)	ADP binding; ATP binding; actin cytoskeleton reorganization; actin filament binding; actin filament-based movement; actin-dependent ATPase activity; actomyosin contractile ring; angiogenesis; axon guidance; blood vessel endothelial cell migration; cell-cell adherens junction; cell-cell adhesion; cleavage furrow; cortical cytoskeleton; cytokinesis; cytosol; establishment of T cell polarity; establ…	Cellular myosin that appears to play a role in cytokinesis, cell shape, and specialized functions such as secretion and capping. During cell spreading, plays an important role in cytoskeleton reorganization, focal contacts formation (in the margins but not the central part of spreading cells), and lamellipodial retraction; this function is mechanically antagonized by MYH10.
P27635	RPL10 DXS648E QM	60S ribosomal protein L10 (Laminin receptor homolog) (Protein QM) (Tumor suppressor QM)	10	9	1.11357	0% (0.51)	ATP binding; peptidyl-tyrosine phosphorylation; protein tyrosine kinase activity	0
B2RCX0		cDNA, FLJ96345, Homo sapiens SET translocation (myeloid leukemia-associated) (SET),mRNA	10	9	1.11357	0% (0.51)	GTP binding; GTP catabolic process; GTPase activity; calcium ion binding; cellular homeostasis; cytosol; integral component of mitochondrial outer membrane; mitochondrial outer membrane permeabilization; mitochondrion transport along microtubule; plasma membrane; regulation of small GTPase mediated signal transduction; small GTPase mediated signal transduction	Mitochondrial GTPase involved in mitochondrial trafficking. Probably involved in control of anterograde transport of mitochondria and their subcellular distribution (By similarity).
Q9Y2X3	NOP58 NOL5 NOP5 HSPC120	Nucleolar protein 58 (Nucleolar protein 5)	10	9	1.11357	0% (0.51)	ATP binding; cytoplasm; protein folding	0
J3KT73	RPL38	60S ribosomal protein L38	10	9	1.11357	0% (0.51)	RNA binding; RNA processing; nucleotide binding; nucleus	0
Q04917	YWHAH YWHA1	14-3-3 protein eta (Protein AS1)	10	9	1.11357	0% (0.51)	1-phosphatidylinositol binding; clathrin coat; clathrin coat assembly	0
A6NG51	SPTAN1	Spectrin alpha chain, non-erythrocytic 1	10	9	1.11357	0% (0.51)	ribosome; structural constituent of ribosome; translation	0
P07900	HSP90AA1 HSP90A HSPC1 HSPCA	Heat shock protein HSP 90-alpha (Heat shock 86 kDa) (HSP 86) (HSP86) (Renal carcinoma antigen NY-REN-38)	121	110	1.11329	0% (0.23)	0	0
P06576	ATP5B ATPMB ATPSB	ATP synthase subunit beta, mitochondrial (EC 3.6.3.14)	43	39	1.11203	0% (0.36)	heme binding; integral component of membrane; steroid binding; steroid hormone receptor activity	Receptor for steroids (Potential).
Q00610	CLTC CLH17 CLTCL2 KIAA0034	Clathrin heavy chain 1 (Clathrin heavy chain on chromosome 17) (CLH-17)	64	58	1.11032	0% (0.32)	ADP binding; AMP binding; FAD binding; L-ascorbic acid metabolic process; NAD binding; blood circulation; cholesterol biosynthetic process; cytochrome-b5 reductase activity, acting on NAD(P)H; endoplasmic reticulum; endoplasmic reticulum membrane; flavin adenine dinucleotide binding; hemoglobin complex; lipid particle; mitochondrial inner membrane; mitochondrial outer membrane	Desaturation and elongation of fatty acids, cholesterol biosynthesis, drug metabolism, and, in erythrocyte, methemoglobin reduction.
Q15181	PPA1 IOPPP PP	Inorganic pyrophosphatase (EC 3.6.1.1) (Pyrophosphate phospho-hydrolase) (PPase)	9	8	1.10295	0% (0.53)	heme binding; hemoglobin complex; iron ion binding; oxygen binding; oxygen transporter activity	0
Q96TA1	FAM129B C9orf88	Niban-like protein 1 (Meg-3) (Melanoma invasion by ERK) (MINERVA) (Protein FAM129B)	9	8	1.10295	0% (0.53)	ATP binding; ATP catabolic process; ATP-dependent helicase activity; nucleic acid binding	0
Q4W4Y1	DRIP4	Dopamine receptor interacting protein 4	9	8	1.10295	0% (0.53)	GAIT complex; NAD binding; NADP binding; cellular response to interferon-gamma; cytosol; extracellular vesicular exosome; gluconeogenesis; glyceraldehyde-3-phosphate dehydrogenase (NAD+) (phosphorylating) activity; glycolysis; lipid particle; microtubule binding; microtubule cytoskeleton; microtubule cytoskeleton organization; negative regulation of translation; neuron apoptotic process; nucleus;…	Has both glyceraldehyde-3-phosphate dehydrogenase and nitrosylase activities, thereby playing a role in glycolysis and nuclear functions, respectively. Participates in nuclear events including transcription, RNA transport, DNA replication and apoptosis. Nuclear functions are probably due to the nitrosylase activity that mediates cysteine S-nitrosylation of nuclear target proteins such as SIRT1, H…
Q9BTQ7		Similar to ribosomal protein L23 (Fragment)	9	8	1.10295	0% (0.53)	cytoplasm; cytoskeleton; regulation of transcription, DNA-templated; response to hypoxia; response to oxidative stress; transcription coactivator activity; transcription factor complex; zinc ion binding	Cytoskeletal protein that may act as an adapter that brings other proteins (like kinases) to the cytoskeleton.
Q9BU08		Putative uncharacterized protein (Fragment)	19	17	1.10156	0% (0.46)	RNA binding; RNA stem-loop binding; cell differentiation; cell proliferation; cytoplasm; maternal placenta development; nucleotide binding; nucleus; spermatogenesis	RNA-binding protein, which may be required during spermatogenesis.
P18669	PGAM1 PGAMA CDABP0006	Phosphoglycerate mutase 1 (EC 3.1.3.13) (EC 5.4.2.11) (EC 5.4.2.4) (BPG-dependent PGAM 1) (Phosphoglycerate mutase isozyme B) (PGAM-B)	19	17	1.10156	0% (0.46)	DNA methylation; G-protein beta/gamma-subunit complex binding; GTP binding; GTPase activity; adenylate cyclase-activating dopamine receptor signaling pathway; cartilage development; cytosol; dendrite; embryonic cranial skeleton morphogenesis; embryonic hindlimb morphogenesis; endochondral ossification; energy reserve metabolic process; genetic imprinting; heterotrimeric G-protein complex; ionotro…	Guanine nucleotide-binding proteins (G proteins) are involved as modulators or transducers in various transmembrane signaling systems. The G(s) protein is involved in hormonal regulation of adenylate cyclase: it activates the cyclase in response to beta-adrenergic stimuli. XLas isoforms interact with the same set of receptors as Gnas isoforms (By similarity).
P12956	XRCC6 G22P1	X-ray repair cross-complementing protein 6 (EC 3.6.4.-) (EC 4.2.99.-) (5'-deoxyribose-5-phosphate lyase Ku70) (5'-dRP lyase Ku70) (70 kDa subunit of Ku antigen) (ATP-dependent DNA helicase 2 subunit 1) (ATP-dependent DNA helicase II 70 kDa subunit) (CTC box-binding factor 75 kDa subunit) (CTC75) (CTCBF) (DNA repair protein XRCC6) (Lupus Ku autoantigen protein p70) (Ku70) (Thyroid-lupus autoantige…	28	25	1.09698	0% (0.43)	mitotic sister chromatid segregation; nucleus; regulation of chromosome segregation; spindle assembly checkpoint	0
P35232	PHB	Prohibitin	28	25	1.09698	0% (0.43)	ATP binding; ATPase activity; CTP binding; Fc-gamma receptor signaling pathway involved in phagocytosis; G2/M transition of mitotic cell cycle; GTP binding; TPR domain binding; UTP binding; apical plasma membrane; axon guidance; basolateral plasma membrane; brush border membrane; cardiac muscle cell apoptotic process; cell surface; chaperone-mediated protein complex assembly; cytosol; dATP bindin…	Molecular chaperone that promotes the maturation, structural maintenance and proper regulation of specific target proteins involved for instance in cell cycle control and signal transduction. Undergoes a functional cycle that is linked to its ATPase activity. This cycle probably induces conformational changes in the client proteins, thereby causing their activation. Interacts dynamically with var…
P62140	PPP1CB	Serine/threonine-protein phosphatase PP1-beta catalytic subunit (PP-1B) (PPP1CD) (EC 3.1.3.16) (EC 3.1.3.53)	18	16	1.09527	0% (0.47)	alpha-beta T cell differentiation; arachidonic acid secretion; basolateral plasma membrane; calcium ion binding; calcium-dependent phospholipid binding; cell surface receptor signaling pathway; cellular component movement; cellular response to glucocorticoid stimulus; cellular response to hydrogen peroxide; cilium; cornified envelope; cytoplasm; endocrine pancreas development; estrous cycle phase…	Calcium/phospholipid-binding protein which promotes membrane fusion and is involved in exocytosis. This protein regulates phospholipase A2 activity. It seems to bind from two to four calcium ions with high affinity.
P08238	HSP90AB1 HSP90B HSPC2 HSPCB	Heat shock protein HSP 90-beta (HSP 90) (Heat shock 84 kDa) (HSP 84) (HSP84)	128	114	1.09068	0% (0.28)	cytoplasm; epidermis development; fatty acid binding; glucose metabolic process; glucose transport; lipid metabolic process; phosphatidylcholine biosynthetic process; response to wounding; transporter activity	High specificity for fatty acids. Highest affinity for C18 chain length. Decreasing the chain length or introducing double bonds reduces the affinity. May be involved in keratinocyte differentiation.
B5BU72	PICALM	Phosphatidylinositol-binding clathrin assembly protein isoform 2	8	7	1.09004	0% (0.55)	ER overload response; calcium ion binding; calcium ion homeostasis; embryo development; endoplasmic reticulum; integral component of membrane; post-embryonic development	0
Q96EY7	PTCD3 MRPS39 TRG15	Pentatricopeptide repeat domain-containing protein 3, mitochondrial (28S ribosomal protein S39, mitochondrial) (MRP-S39) (Transformation-related gene 15 protein) (TRG-15)	8	7	1.09004	0% (0.55)	cytoplasm; lamin filament; mature ribosome assembly; nucleus; ribosome binding; translation initiation factor activity	Binds to the 60S ribosomal subunit and prevents its association with the 40S ribosomal subunit to form the 80S initiation complex in the cytoplasm. May behave as a stimulatory translation initiation factor downstream insulin/growth factors. Is also involved in ribosome biogenesis. Associates with pre-60S subunits in the nucleus and is involved in its nuclear export. Cytoplasmic release of TIF6 fr…
J3QQX2	ARHGDIA	Rho GDP-dissociation inhibitor 1	8	7	1.09004	0% (0.55)	RNA splicing	0
Q99460	PSMD1	26S proteasome non-ATPase regulatory subunit 1 (26S proteasome regulatory subunit RPN2) (26S proteasome regulatory subunit S1) (26S proteasome subunit p112)	8	7	1.09004	0% (0.55)	DNA binding; nucleosome; nucleosome assembly; nucleus	Core component of nucleosome. Nucleosomes wrap and compact DNA into chromatin, limiting DNA accessibility to the cellular machineries which require DNA as a template. Histones thereby play a central role in transcription regulation, DNA repair, DNA replication and chromosomal stability. DNA accessibility is regulated via a complex set of post-translational modifications of histones, also called h…
Q9UHB9	SRP68	Signal recognition particle subunit SRP68 (SRP68) (Signal recognition particle 68 kDa protein)	8	7	1.09004	0% (0.55)	calcium ion binding; cristae formation; integral component of membrane; mitochondrial inner membrane	Crucial for the maintenance of mitochondrial tubular networks and for the assembly of the supercomplexes of the respiratory chain. Required for the maintenance of the tubular shape and cristae organization.
C9JAB2	SRSF7	Serine/arginine-rich-splicing factor 7	8	7	1.09004	0% (0.55)	endoplasmic reticulum	0
Q9NVP1	DDX18	ATP-dependent RNA helicase DDX18 (EC 3.6.4.13) (DEAD box protein 18) (Myc-regulated DEAD box protein) (MrDb)	8	7	1.09004	0% (0.55)	ATP binding; cysteine-tRNA ligase activity; cysteinyl-tRNA aminoacylation	0
P62136	PPP1CA PPP1A	Serine/threonine-protein phosphatase PP1-alpha catalytic subunit (PP-1A) (EC 3.1.3.16)	17	15	1.08829	0% (0.48)	dipeptidase activity; metallopeptidase activity; proteolysis; tripeptidase activity	0
P11940	PABPC1 PAB1 PABP1 PABPC2	Polyadenylate-binding protein 1 (PABP-1) (Poly(A)-binding protein 1)	35	31	1.0875	0% (0.42)	RNA binding; mRNA 3'-end processing; mRNA export from nucleus; mRNA splice site selection; negative regulation of cell death; negative regulation of mRNA splicing, via spliceosome; nucleoplasm; nucleotide binding; positive regulation of epithelial cell proliferation involved in lung morphogenesis; regulation of alternative mRNA splicing, via spliceosome; termination of RNA polymerase II transcrip…	Plays a role in constitutive splicing and can modulate the selection of alternative splice sites. Represses the splicing of MAPT/Tau exon 10.
P58876	HIST1H2BD H2BFB HIRIP2	Histone H2B type 1-D (HIRA-interacting protein 2) (Histone H2B.1 B) (Histone H2B.b) (H2B/b)	42	37	1.08109	0% (0.41)	S-adenosylhomocysteine metabolic process; S-adenosylmethionine metabolic process; cytoplasm; protein-L-isoaspartate (D-aspartate) O-methyltransferase activity	0
Q45VM8		Mutant desmin	16	14	1.08051	0% (0.50)	G-protein coupled receptor signaling pathway; adrenal gland development; beta-amyloid binding; blood vessel endothelial cell migration; cholesterol binding; cholesterol biosynthetic process; cholesterol efflux; cholesterol homeostasis; cholesterol import; cholesterol metabolic process; cholesterol transporter activity; cytosol; early endosome; endocytic vesicle lumen; endoplasmic reticulum lumen;…	Participates in the reverse transport of cholesterol from tissues to the liver for excretion by promoting cholesterol efflux from tissues and by acting as a cofactor for the lecithin cholesterol acyltransferase (LCAT). As part of the SPAP complex, activates spermatozoa motility.
P61289	PSME3	Proteasome activator complex subunit 3 (11S regulator complex subunit gamma) (REG-gamma) (Activator of multicatalytic protease subunit 3) (Ki nuclear autoantigen) (Proteasome activator 28 subunit gamma) (PA28g) (PA28gamma)	16	14	1.08051	0% (0.50)	Golgi apparatus; N-acetylglucosamine metabolic process; endoplasmic reticulum-Golgi intermediate compartment; glucosamine 6-phosphate N-acetyltransferase activity; glucosamine metabolic process; late endosome; liver development; monosaccharide binding	0
P07237	P4HB ERBA2L PDI PDIA1 PO4DB	Protein disulfide-isomerase (PDI) (EC 5.3.4.1) (Cellular thyroid hormone-binding protein) (Prolyl 4-hydroxylase subunit beta) (p55)	33	29	1.07959	0% (0.44)	antioxidant activity; oxidoreductase activity	0
B2RBR9		cDNA, FLJ95650, highly similar to Homo sapiens karyopherin (importin) beta 1 (KPNB1), mRNA	32	28	1.07527	0% (0.45)	2-oxoglutarate metabolic process; 4-hydroxyproline catabolic process; L-aspartate:2-oxoglutarate aminotransferase activity; L-kynurenine metabolic process; L-phenylalanine:2-oxoglutarate aminotransferase activity; aspartate biosynthetic process; aspartate catabolic process; cellular amino acid biosynthetic process; cellular nitrogen compound metabolic process; fatty acid transport; gluconeogenesi…	Catalyzes the irreversible transamination of the L-tryptophan metabolite L-kynurenine to form kynurenic acid (KA). Plays a key role in amino acid metabolism. Important for metabolite exchange between mitochondria and cytosol. Facilitates cellular uptake of long-chain free fatty acids.
Q9Y490	TLN1 KIAA1027 TLN	Talin-1	40	35	1.07421	0% (0.43)	DNA replication; ERK1 and ERK2 cascade; RNA polymerase II core promoter proximal region sequence-specific DNA binding; RNA polymerase II transcription cofactor activity; androgen biosynthetic process; androgen receptor signaling pathway; angiogenesis; brain development; cell morphogenesis; cellular lipid metabolic process; cellular response to epidermal growth factor stimulus; cellular response t…	Component of the Mediator complex, a coactivator involved in the regulated transcription of nearly all RNA polymerase II-dependent genes. Mediator functions as a bridge to convey information from gene-specific regulatory proteins to the basal RNA polymerase II transcription machinery. Mediator is recruited to promoters by direct interactions with regulatory proteins and serves as a scaffold for t…
Q15582	TGFBI BIGH3	Transforming growth factor-beta-induced protein ig-h3 (Beta ig-h3) (Kerato-epithelin) (RGD-containing collagen-associated protein) (RGD-CAP)	7	6	1.07401	0% (0.57)	ATP binding; ATP catabolic process; ATP-dependent helicase activity; nucleic acid binding	0
Q12788	TBL3 SAZD	Transducin beta-like protein 3 (WD repeat-containing protein SAZD)	7	6	1.07401	0% (0.57)	cell junction; kinase activity; mitochondrion; nucleus; plasma membrane	0
A8K0T9		cDNA FLJ75422, highly similar to Homo sapiens capping protein (actin filament) muscle Z-line, alpha 1, mRNA	7	6	1.07401	0% (0.57)	GTP binding; GTPase activity; cell proliferation; nucleolus; nucleoplasm; regulation of cell proliferation; ribosome biogenesis	May be required to maintain the proliferative capacity of stem cells. Stabilizes MDM2 by preventing its ubiquitination, and hence proteasomal degradation (By similarity).
A8K916		cDNA FLJ78481, highly similar to Homo sapiens adaptor-related protein complex 2, beta 1 subunit, mRNA	7	6	1.07401	0% (0.57)	SMAD protein signal transduction; cytoplasm; extracellular space; metal ion binding; ovulation from ovarian follicle; progesterone metabolic process; transport	Binds copper, nickel, and fatty acids as well as, and bilirubin less well than, serum albumin. Only a small percentage (less than 2%) of the human AFP shows estrogen-binding properties.
P62847	RPS24	40S ribosomal protein S24	7	6	1.07401	0% (0.57)	DNA binding; chromatin binding; nucleus	0
Q9BZZ5	API5 MIG8	Apoptosis inhibitor 5 (API-5) (Antiapoptosis clone 11 protein) (AAC-11) (Cell migration-inducing gene 8 protein) (Fibroblast growth factor 2-interacting factor) (FIF) (Protein XAGL)	7	6	1.07401	0% (0.57)	intermediate filament; structural molecule activity	0
Q9BTT0	ANP32E	Acidic leucine-rich nuclear phosphoprotein 32 family member E (LANP-like protein) (LANP-L)	7	6	1.07401	0% (0.57)	DNA damage response, signal transduction by p53 class mediator resulting in cell cycle arrest; G1/S transition of mitotic cell cycle; MDM2/MDM4 family protein binding; anaphase-promoting complex-dependent proteasomal ubiquitin-dependent protein catabolic process; antigen processing and presentation of exogenous peptide antigen via MHC class I, TAP-dependent; apoptotic process; cytosol; endopeptid…	Subunit of the 11S REG-gamma (also called PA28-gamma) proteasome regulator, a doughnut-shaped homoheptamer which associates with the proteasome. 11S REG-gamma activates the trypsin-like catalytic subunit of the proteasome but inhibits the chymotrypsin-like and postglutamyl-preferring (PGPH) subunits. Facilitates the MDM2-p53/TP53 interaction which promotes ubiquitination- and MDM2-dependent prote…
Q9UHV9	PFDN2 PFD2 HSPC231	Prefoldin subunit 2	7	6	1.07401	0% (0.57)	cell redox homeostasis; cellular response to hypoxia; endoplasmic reticulum lumen; endoplasmic reticulum-Golgi intermediate compartment; extracellular matrix organization; extracellular region; glycerol ether metabolic process; lipoprotein metabolic process; melanosome; peptidyl-proline hydroxylation to 4-hydroxy-L-proline; plasma membrane; procollagen-proline 4-dioxygenase activity; procollagen-…	This multifunctional protein catalyzes the formation, breakage and rearrangement of disulfide bonds. At the cell surface, seems to act as a reductase that cleaves disulfide bonds of proteins attached to the cell. May therefore cause structural modifications of exofacial proteins. Inside the cell, seems to form/rearrange disulfide bonds of nascent proteins. At high concentrations, functions as a c…
P14550	AKR1A1 ALDR1 ALR	Alcohol dehydrogenase [NADP(+)] (EC 1.1.1.2) (Aldehyde reductase) (Aldo-keto reductase family 1 member A1)	7	6	1.07401	0% (0.57)	GTP binding; protein transport; small GTPase mediated signal transduction	0
P55036	PSMD4 MCB1	26S proteasome non-ATPase regulatory subunit 4 (26S proteasome regulatory subunit RPN10) (26S proteasome regulatory subunit S5A) (Antisecretory factor 1) (AF) (ASF) (Multiubiquitin chain-binding protein)	7	6	1.07401	0% (0.57)	RNA binding; nucleus; ribonucleoprotein complex; viral nucleocapsid	0
P62854	RPS26	40S ribosomal protein S26	7	6	1.07401	0% (0.57)	0	0
F5H740	VDAC3	Voltage-dependent anion-selective channel protein 3	7	6	1.07401	0% (0.57)	calcium ion binding; calcium-dependent phospholipid binding	0
B2RAH7		cDNA, FLJ94921, highly similar to Homo sapiens prolyl endopeptidase (PREP), mRNA	7	6	1.07401	0% (0.57)	COPII vesicle coat; ER to Golgi vesicle-mediated transport; intracellular protein transport; zinc ion binding	0
E7EPC6	CD44	CD44 antigen	7	6	1.07401	0% (0.57)	N-acetylglucosamine kinase activity; N-acetylglucosamine metabolic process; N-acylmannosamine kinase activity; carbohydrate phosphorylation	0
P54136	RARS	Arginine--tRNA ligase, cytoplasmic (EC 6.1.1.19) (Arginyl-tRNA synthetase) (ArgRS)	15	13	1.07177	0% (0.51)	calcium ion binding; cell adhesion; extracellular matrix organization; extracellular matrix structural constituent; proteinaceous extracellular matrix	0
Q96QK1	VPS35 MEM3 TCCCTA00141	Vacuolar protein sorting-associated protein 35 (hVPS35) (Maternal-embryonic 3) (Vesicle protein sorting 35)	23	20	1.07104	0% (0.48)	cytosol; glucuronoside catabolic process; hydrolase activity, hydrolyzing O-glycosyl compounds; mitochondrion	Catalyzes the deglucuronidation of mycophenolic acid acyl-glucuronide, a metabolite of the immunosuppressant drug mycophenolate.
Q53HU0		Chaperonin containing TCP1, subunit 8 (Theta) variant (Fragment)	31	27	1.0707	0% (0.46)	cell communication; intracellular protein transport; phosphatidylinositol binding; protein transporter activity	0
A8K7F6		cDNA FLJ78244, highly similar to Homo sapiens eukaryotic translation initiation factor 4A, isoform 1 (EIF4A1), mRNA	39	34	1.07051	0% (0.44)	ATP binding; dTDP biosynthetic process; nucleotide phosphorylation; thymidylate kinase activity	0
P49588	AARS	Alanine--tRNA ligase, cytoplasmic (EC 6.1.1.7) (Alanyl-tRNA synthetase) (AlaRS) (Renal carcinoma antigen NY-REN-42)	14	12	1.06189	0% (0.53)	MLL1 complex; cytoplasm; integral component of membrane; nuclear membrane; nucleolus	Functions as a component of the Five Friends of Methylated CHTOP (5FMC) complex; the 5FMC complex is recruited to ZNF148 by methylated CHTOP, leading to desumoylation of ZNF148 and subsequent transactivation of ZNF148 target genes.
Q9BUF5	TUBB6	Tubulin beta-6 chain (Tubulin beta class V)	67	58	1.06127	0% (0.41)	ATP binding; DNA replication; cell projection; cell proliferation in forebrain; deoxyribonucleotide biosynthetic process; male gonad development; mitotic cell cycle; neuronal cell body; nuclear envelope; protein heterotetramerization; pyrimidine nucleobase metabolic process; response to ionizing radiation; retina development in camera-type eye; ribonucleoside-diphosphate reductase activity, thior…	Provides the precursors necessary for DNA synthesis. Catalyzes the biosynthesis of deoxyribonucleotides from the corresponding ribonucleotides (By similarity).
P05556	ITGB1 FNRB MDF2 MSK12	Integrin beta-1 (Fibronectin receptor subunit beta) (Glycoprotein IIa) (GPIIA) (VLA-4 subunit beta) (CD antigen CD29)	6	5	1.05356	0% (0.60)	COPII vesicle coating; Cul3-RING ubiquitin ligase complex; G1/S transition of mitotic cell cycle; Golgi membrane; POZ domain binding; Wnt signaling pathway; cell cycle arrest; cell migration; cyclin catabolic process; cytokinesis; embryonic cleavage; gastrulation; integrin-mediated signaling pathway; intrinsic apoptotic signaling pathway; mitotic anaphase; negative regulation of Rho protein signa…	Core component of multiple cullin-RING-based BCR (BTB-CUL3-RBX1) E3 ubiquitin-protein ligase complexes which mediate the ubiquitination and subsequent proteasomal degradation of target proteins. As a scaffold protein may contribute to catalysis through positioning of the substrate and the ubiquitin-conjugating enzyme. The E3 ubiquitin-protein ligase activity of the complex is dependent on the ned…
E7ENR4	HK1	Hexokinase-1	6	5	1.05356	0% (0.60)	cysteine-type endopeptidase activator activity involved in apoptotic process; integral component of membrane; mitochondrial membrane; mitochondrion; nucleus	May promote the activation of caspase-3 and apoptosis.
B2R6N9		cDNA, FLJ93042, highly similar to Homo sapiens signal sequence receptor, alpha (translocon-associated protein alpha) (SSR1), mRNA	6	5	1.05356	0% (0.60)	intracellular; omega peptidase activity; ubiquitin thiolesterase activity; ubiquitin-dependent protein catabolic process	0
O95394	PGM3 AGM1	Phosphoacetylglucosamine mutase (PAGM) (EC 5.4.2.3) (Acetylglucosamine phosphomutase) (N-acetylglucosamine-phosphate mutase) (Phosphoglucomutase-3) (PGM 3)	6	5	1.05356	0% (0.60)	catalytic activity; metabolic process	0
Q9NXF1	TEX10 L18 Nbla10363	Testis-expressed sequence 10 protein	6	5	1.05356	0% (0.60)	0	0
G3V198	NUP160 hCG_25193	Nuclear pore complex protein Nup160 (Nucleoporin 160kDa, isoform CRA_e)	6	5	1.05356	0% (0.60)	Golgi apparatus; endoplasmic reticulum; integral component of membrane; nuclear inner membrane	May have an important role in maintaining nuclear envelope structure by organizing protein complexes at the inner nuclear membrane. Required for retaining emerin at the inner nuclear membrane (By similarity).
P07814	EPRS GLNS PARS QARS QPRS PIG32	Bifunctional glutamate/proline--tRNA ligase (Bifunctional aminoacyl-tRNA synthetase) (Cell proliferation-inducing gene 32 protein) (Glutamatyl-prolyl-tRNA synthetase) [Includes: Glutamate--tRNA ligase (EC 6.1.1.17) (Glutamyl-tRNA synthetase) (GluRS); Proline--tRNA ligase (EC 6.1.1.15) (Prolyl-tRNA synthetase)]	6	5	1.05356	0% (0.60)	ATP binding; cytoplasm; histidine-tRNA ligase activity; histidyl-tRNA aminoacylation	0
J3QQQ9	KRBA2	KRAB-A domain-containing protein 2	6	5	1.05356	0% (0.60)	nucleic acid binding; nucleotide binding	0
P28074	PSMB5 LMPX MB1 X	Proteasome subunit beta type-5 (EC 3.4.25.1) (Macropain epsilon chain) (Multicatalytic endopeptidase complex epsilon chain) (Proteasome chain 6) (Proteasome epsilon chain) (Proteasome subunit MB1) (Proteasome subunit X)	6	5	1.05356	0% (0.60)	3'-5' exonuclease activity; DNA demethylation; DNA recombination; DNA-(apurinic or apyrimidinic site) lyase activity; RNA binding; RNA-DNA hybrid ribonuclease activity; aging; base-excision repair; cell redox homeostasis; cellular response to cAMP; cellular response to hydrogen peroxide; cellular response to peptide hormone stimulus; centrosome; chromatin DNA binding; damaged DNA binding; endopla…	Multifunctional protein that plays a central role in the cellular response to oxidative stress. The two major activities of APEX1 in DNA repair and redox regulation of transcriptional factors. Functions as a apurinic/apyrimidinic (AP) endodeoxyribonuclease in the DNA base excision repair (BER) pathway of DNA lesions induced by oxidative and alkylating agents. Initiates repair of AP sites in DNA b…
Q5JWF2	GNAS GNAS1	Guanine nucleotide-binding protein G(s) subunit alpha isoforms XLas (Adenylate cyclase-stimulating G alpha protein) (Extra large alphas protein) (XLalphas)	6	5	1.05356	0% (0.60)	enzyme regulator activity; proteasome complex; regulation of catalytic activity; regulation of protein catabolic process	0
Q14157	UBAP2L KIAA0144 NICE4	Ubiquitin-associated protein 2-like (Protein NICE-4)	6	5	1.05356	0% (0.60)	L-ascorbic acid binding; collagen fibril organization; endoplasmic reticulum; endoplasmic reticulum lumen; iron ion binding; mitochondrion; oxidoreductase activity, acting on single donors with incorporation of molecular oxygen, incorporation of two atoms of oxygen; peptidyl-proline hydroxylation to 4-hydroxy-L-proline; procollagen-proline 4-dioxygenase activity	Catalyzes the post-translational formation of 4-hydroxyproline in -Xaa-Pro-Gly- sequences in collagens and other proteins.
Q53FS6		TNF receptor-associated protein 1 variant (Fragment)	13	11	1.05062	0% (0.55)	0	0
P46063	RECQL RECQ1 RECQL1	ATP-dependent DNA helicase Q1 (EC 3.6.4.12) (DNA helicase, RecQ-like type 1) (RecQ1) (DNA-dependent ATPase Q1) (RecQ protein-like 1)	13	11	1.05062	0% (0.55)	activation of signaling protein activity involved in unfolded protein response; cellular protein metabolic process; endoplasmic reticulum lumen; endoplasmic reticulum-Golgi intermediate compartment; extracellular region	0
Q9UL46	PSME2	Proteasome activator complex subunit 2 (11S regulator complex subunit beta) (REG-beta) (Activator of multicatalytic protease subunit 2) (Proteasome activator 28 subunit beta) (PA28b) (PA28beta)	13	11	1.05062	0% (0.55)	FK506 binding; membrane; nucleus; peptidyl-prolyl cis-trans isomerase activity; protein folding; receptor activity	FK506- and rapamycin-binding proteins (FKBPs) constitute a family of receptors for the two immunosuppressants which inhibit T-cell proliferation by arresting two distinct cytoplasmic signal transmission pathways. PPIases accelerate the folding of proteins.
P04075	ALDOA ALDA	Fructose-bisphosphate aldolase A (EC 4.1.2.13) (Lung cancer antigen NY-LU-1) (Muscle-type aldolase)	27	23	1.04916	0% (0.50)	GTP binding; GTPase activity; SRP-dependent cotranslational protein targeting to membrane; signal recognition particle binding; signal recognition particle receptor complex	0
P35241	RDX	Radixin	26	22	1.04279	0% (0.51)	intracellular protein transport; membrane coat; vesicle-mediated transport	0
Q59EG8		Proteasome 26S non-ATPase subunit 2 variant (Fragment)	26	22	1.04279	0% (0.51)	ribosome; structural constituent of ribosome; translation	0
P04083	ANXA1 ANX1 LPC1	Annexin A1 (Annexin I) (Annexin-1) (Calpactin II) (Calpactin-2) (Chromobindin-9) (Lipocortin I) (Phospholipase A2 inhibitory protein) (p35)	46	39	1.04119	0% (0.48)	N-acetylneuraminate metabolic process; N-acylneuraminate cytidylyltransferase activity; lipopolysaccharide biosynthetic process; nucleus	Catalyzes the activation of N-acetylneuraminic acid (NeuNAc) to cytidine 5'-monophosphate N-acetylneuraminic acid (CMP-NeuNAc), a substrate required for the addition of sialic acid. Has some activity toward NeuNAc, N-glycolylneuraminic acid (Neu5Gc) or 2-keto-3-deoxy-D-glycero-D-galacto-nononic acid (KDN).
P04908	HIST1H2AB H2AFM; HIST1H2AE H2AFA	Histone H2A type 1-B/E (Histone H2A.2) (Histone H2A/a) (Histone H2A/m)	46	39	1.04119	0% (0.48)	DNA replication; ER to Golgi vesicle-mediated transport; arsenate reductase (thioredoxin) activity; cell proliferation; cell redox homeostasis; disulfide oxidoreductase activity; endoplasmic reticulum membrane; integral component of membrane; leukocyte activation; positive regulation of growth; positive regulation of transcription, DNA-templated; response to stress; signal transduction	May participate in various redox reactions through the reversible oxidation of its active center dithiol to a disulfide and catalyze dithiol-disulfide exchange reactions.
P26641	EEF1G EF1G PRO1608	Elongation factor 1-gamma (EF-1-gamma) (eEF-1B gamma)	32	27	1.03842	0% (0.50)	Rho guanyl-nucleotide exchange factor activity; cytoplasm; regulation of Rho GTPase activity; termination of G-protein coupled receptor signaling pathway	0
A8K492		cDNA FLJ76789, highly similar to Homo sapiens methionine-tRNA synthetase (MARS), mRNA	12	10	1.03766	0% (0.57)	0	0
P26599	PTBP1 PTB	Polypyrimidine tract-binding protein 1 (PTB) (57 kDa RNA-binding protein PPTB-1) (Heterogeneous nuclear ribonucleoprotein I) (hnRNP I)	12	10	1.03766	0% (0.57)	0	0
P16401	HIST1H1B H1F5	Histone H1.5 (Histone H1a) (Histone H1b) (Histone H1s-3)	12	10	1.03766	0% (0.57)	cellular protein metabolic process; integral component of membrane; mitochondrial inner membrane; mitochondrial sorting and assembly machinery complex; protein import into mitochondrial outer membrane	May be required for the assembly pathway of mitochondrial outer membrane proteins (By similarity).
Q96KK5	HIST1H2AH HIST1H2AI	Histone H2A type 1-H (Histone H2A/s)	45	38	1.03726	0% (0.49)	sterol binding; transferase activity, transferring acyl groups other than amino-acyl groups	0
B3KQT9		cDNA PSEC0175 fis, clone OVARC1000169, highly similar to Protein disulfide-isomerase A3 (EC 5.3.4.1)	38	32	1.03538	0% (0.50)	ubiquitin-dependent protein catabolic process	0
B5MDF5	RAN hCG_1744585	GTP-binding nuclear protein Ran (RAN, member RAS oncogene family, isoform CRA_c)	18	15	1.03168	0% (0.55)	RNA binding; mRNA cleavage and polyadenylation specificity factor complex; mRNA processing; nucleus	Component of the cleavage and polyadenylation specificity factor (CPSF) complex that plays a key role in pre-mRNA 3'-end formation, recognizing the AAUAAA signal sequence and interacting with poly(A) polymerase and other factors to bring about cleavage and poly(A) addition. FIP1L1 contributes to poly(A) site recognition and stimulates poly(A) addition. Binds to U-rich RNA sequence elements surrou…
P22695	UQCRC2	Cytochrome b-c1 complex subunit 2, mitochondrial (Complex III subunit 2) (Core protein II) (Ubiquinol-cytochrome-c reductase complex core protein 2)	18	15	1.03168	0% (0.55)	cytosol; eukaryotic translation elongation factor 1 complex; response to virus; translation elongation factor activity	Probably plays a role in anchoring the complex to other cellular components.
Q08945	SSRP1 FACT80	FACT complex subunit SSRP1 (Chromatin-specific transcription elongation factor 80 kDa subunit) (Facilitates chromatin transcription complex 80 kDa subunit) (FACT 80 kDa subunit) (FACTp80) (Facilitates chromatin transcription complex subunit SSRP1) (Recombination signal sequence recognition protein 1) (Structure-specific recognition protein 1) (hSSRP1) (T160)	18	15	1.03168	0% (0.55)	RNA-dependent DNA replication; cytosol; entry into host cell; establishment of integrated proviral latency; extracellular region; leukocyte migration; lipid particle organization; nucleus; peptide binding; peptidyl-prolyl cis-trans isomerase activity; platelet activation; platelet degranulation; positive regulation of protein secretion; positive regulation of viral genome replication; protein fol…	PPIases accelerate the folding of proteins. It catalyzes the cis-trans isomerization of proline imidic peptide bonds in oligopeptides.
Q9NTK5	OLA1 GTPBP9 PRO2455 PTD004	Obg-like ATPase 1 (DNA damage-regulated overexpressed in cancer 45) (DOC45) (GTP-binding protein 9)	5	4	1.02657	0% (0.62)	Ran GTPase binding; cytoplasm; intracellular protein transport; nucleus; signal transduction	Seems to function in nuclear protein import, either by acting as autonomous nuclear transport receptor or as an adapter-like protein in association with the importin-beta subunit KPNB1. Acting autonomously, is thought to serve itself as receptor for nuclear localization signals (NLS) and to promote translocation of import substrates through the nuclear pore complex (NPC) by an energy requiring, R…
P17812	CTPS1 CTPS	CTP synthase 1 (EC 6.3.4.2) (CTP synthetase 1) (UTP--ammonia ligase 1)	5	4	1.02657	0% (0.62)	cell redox homeostasis; electron carrier activity; oxidation-reduction process; protein disulfide oxidoreductase activity	0
P04632	CAPNS1 CAPN4 CAPNS	Calpain small subunit 1 (CSS1) (Calcium-activated neutral proteinase small subunit) (CANP small subunit) (Calcium-dependent protease small subunit) (CDPS) (Calcium-dependent protease small subunit 1) (Calpain regulatory subunit)	5	4	1.02657	0% (0.62)	C-terminal protein lipidation; GDP-mannose metabolic process; GPI anchor biosynthetic process; alcohol binding; dolichol metabolic process; dolichol-linked oligosaccharide biosynthetic process; dolichol-phosphate-mannose synthase complex; dolichyl-phosphate beta-D-mannosyltransferase activity; dolichyl-phosphate-mannose-protein mannosyltransferase activity; endoplasmic reticulum membrane; mannose…	Transfers mannose from GDP-mannose to dolichol monophosphate to form dolichol phosphate mannose (Dol-P-Man) which is the mannosyl donor in pathways leading to N-glycosylation, glycosyl phosphatidylinositol membrane anchoring, and O-mannosylation of proteins.
Q9NQ88	TIGAR C12orf5	Fructose-2,6-bisphosphatase TIGAR (EC 3.1.3.46) (TP53-induced glycolysis and apoptosis regulator)	5	4	1.02657	0% (0.62)	GTP binding; Golgi apparatus; endoplasmic reticulum; intracellular protein transport; vesicle-mediated transport	0
P04080	CSTB CST6 STFB	Cystatin-B (CPI-B) (Liver thiol proteinase inhibitor) (Stefin-B)	5	4	1.02657	0% (0.62)	cellular iron ion homeostasis; extracellular region; ferric iron binding; iron ion transport	0
B2R806	EIF3E EIF3S6 INT6	Eukaryotic translation initiation factor 3 subunit E (eIF3e) (Eukaryotic translation initiation factor 3 subunit 6) (eIF-3 p48)	5	4	1.02657	0% (0.62)	4 iron, 4 sulfur cluster binding; Golgi apparatus; aconitate hydratase activity; cellular iron ion homeostasis; citrate metabolic process; cytosol; endoplasmic reticulum; intestinal absorption; iron-responsive element binding; metal ion binding; mitochondrion; post-embryonic development; regulation of translation; response to iron(II) ion; tricarboxylic acid cycle	Iron sensor. Binds a 4Fe-4S cluster and functions as aconitase when cellular iron levels are high. Functions as mRNA binding protein that regulates uptake, sequestration and utilization of iron when cellular iron levels are low. Binds to iron-responsive elements (IRES) in target mRNA species when iron levels are low. Binding of a 4Fe-4S cluster precludes RNA binding.; Catalyzes the isomerization …
A8K766		cDNA FLJ77343, highly similar to Homo sapiens electron-transfer-flavoprotein, beta polypeptide(ETFB), mRNA	5	4	1.02657	0% (0.62)	nucleic acid binding; nucleotide binding	0
Q07960	ARHGAP1 CDC42GAP RHOGAP1	Rho GTPase-activating protein 1 (CDC42 GTPase-activating protein) (GTPase-activating protein rhoOGAP) (Rho-related small GTPase protein activator) (Rho-type GTPase-activating protein 1) (p50-RhoGAP)	5	4	1.02657	0% (0.62)	ribosome; structural constituent of ribosome; translation	0
P62304	SNRPE	Small nuclear ribonucleoprotein E (snRNP-E) (Sm protein E) (Sm-E) (SmE)	5	4	1.02657	0% (0.62)	glutamine metabolic process; omega peptidase activity	0
Q9ULC4	MCTS1 MCT1	Malignant T-cell-amplified sequence 1 (MCT-1) (Multiple copies T-cell malignancies)	5	4	1.02657	0% (0.62)	integral component of endoplasmic reticulum membrane; protein transport	0
Q96A72	MAGOHB MAGOH2	Protein mago nashi homolog 2	5	4	1.02657	0% (0.62)	DNA binding; base-excision repair; cell differentiation; cytoplasm; histone ubiquitination; nucleus; protein monoubiquitination; protein polyubiquitination; protein ubiquitination involved in ubiquitin-dependent protein catabolic process; ubiquitin-protein ligase activity	E3 ubiquitin-protein ligase which mediates ubiquitination and subsequent proteasomal degradation of target proteins. Regulates apoptosis by catalyzing the polyubiquitination and degradation of MCL1. Mediates monoubiquitination of DNA polymerase beta (POLB) at 'Lys-41', 'Lys-61' and 'Lys-81', thereby playing a role in base-excision repair. Also ubiquitinates the p53/TP53 tumor suppressor and core …
B4DV28		cDNA FLJ54170, highly similar to Cytosolic nonspecific dipeptidase	5	4	1.02657	0% (0.62)	SRP-dependent cotranslational protein targeting to membrane; cytosolic small ribosomal subunit; nuclear-transcribed mRNA catabolic process, nonsense-mediated decay; structural constituent of ribosome; translational elongation; translational initiation; translational termination; viral transcription	0
J3K000	PEPD	PEPD protein	5	4	1.02657	0% (0.62)	RNA polymerase II transcription coactivator activity; activating transcription factor binding; chromatin binding; cytosol; establishment of integrated proviral latency; mRNA 5'-splice site recognition; nuclear heterochromatin; nuclear periphery; nucleoplasm; regulation of transcription, DNA-templated; response to heat; response to oxidative stress; supercoiled DNA binding; transcription, DNA-temp…	Transcriptional coactivator involved in neuroepithelial stem cell differentiation and neurogenesis. Involved in particular in lens epithelial cell gene regulation and stress responses. May play an important role in lens epithelial to fiber cell terminal differentiation. May play a protective role during stress-induced apoptosis. Isoform 2 is a more general and stronger transcriptional coactivator…
Q14694	USP10 KIAA0190	Ubiquitin carboxyl-terminal hydrolase 10 (EC 3.4.19.12) (Deubiquitinating enzyme 10) (Ubiquitin thioesterase 10) (Ubiquitin-specific-processing protease 10)	5	4	1.02657	0% (0.62)	GTP binding; intracellular; membrane; small GTPase mediated signal transduction	0
Q8NE71	ABCF1 ABC50	ATP-binding cassette sub-family F member 1 (ATP-binding cassette 50) (TNF-alpha-stimulated ABC protein)	5	4	1.02657	0% (0.62)	apoptotic process; cell migration; cell-cell signaling; cytoplasmic vesicle membrane; cytoskeleton; cytoskeleton organization; cytosol; endocytosis; epidermal growth factor receptor signaling pathway; focal adhesion; negative regulation of epidermal growth factor receptor signaling pathway; neuron projection; plasma membrane; regulation of cell shape; synapse	Adapter protein involved in regulating diverse signal transduction pathways. Involved in the regulation of endocytosis and lysosomal degradation of ligand-induced receptor tyrosine kinases, including EGFR and MET/hepatocyte growth factor receptor, through a association with CBL and endophilins. The association with CBL, and thus the receptor internalization, may inhibited by an interaction with P…
Q86Y56	HEATR2	HEAT repeat-containing protein 2	5	4	1.02657	0% (0.62)	cytoplasm; nucleolus; signal transducer activity	0
A8K8B9		cDNA FLJ77368, highly similar to Homo sapiens protein kinase, cAMP-dependent, catalytic, alpha (PRKACA), transcript variant 2, mRNA	5	4	1.02657	0% (0.62)	nucleic acid binding; nucleotide binding	0
P61803	DAD1	Dolichyl-diphosphooligosaccharide--protein glycosyltransferase subunit DAD1 (Oligosaccharyl transferase subunit DAD1) (EC 2.4.99.18) (Defender against cell death 1) (DAD-1)	5	4	1.02657	0% (0.62)	3-hydroxy-2-methylbutyryl-CoA dehydrogenase activity; 3-hydroxyacyl-CoA dehydrogenase activity; branched-chain amino acid catabolic process; cellular nitrogen compound metabolic process; cholate 7-alpha-dehydrogenase activity; endoplasmic reticulum; lipid metabolic process; mitochondrial inner membrane; mitochondrial matrix; plasma membrane; tRNA processing; testosterone dehydrogenase [NAD(P)] ac…	Functions in mitochondrial tRNA maturation. Part of mitochondrial ribonuclease P, an enzyme composed of MRPP1/TRMT10C, MRPP2/HSD17B10 and MRPP3/KIAA0391, which cleaves tRNA molecules in their 5'-ends. Catalyzes the beta-oxidation at position 17 of androgens and estrogens and has 3-alpha-hydroxysteroid dehydrogenase activity with androsterone. Catalyzes the third step in the beta-oxidation of fatt…
B4DUQ1		cDNA FLJ54552, highly similar to Heterogeneous nuclear ribonucleoprotein K	36	30	1.02532	0% (0.52)	ATP binding; Fc-epsilon receptor signaling pathway; T cell costimulation; T cell receptor signaling pathway; actin cytoskeleton organization; axon guidance; cellular component disassembly involved in execution phase of apoptosis; cytosol; innate immune response; negative regulation of apoptotic process; negative regulation of cysteine-type endopeptidase activity involved in execution phase of apo…	Serine/threonine protein kinase that plays a role in a variety of different signaling pathways including cytoskeleton regulation, cell motility, cell cycle progression, apoptosis or proliferation. Acts as downstream effector of the small GTPases CDC42 and RAC1. Activation by the binding of active CDC42 and RAC1 results in a conformational change and a subsequent autophosphorylation on several ser…
P07951	TPM2 TMSB	Tropomyosin beta chain (Beta-tropomyosin) (Tropomyosin-2)	11	9	1.02259	0% (0.59)	DNA binding; calcium ion binding; cytoplasm; nucleus; sequence-specific DNA binding transcription factor activity; signal transducer activity; transcription, DNA-templated	0
Q13561	DCTN2 DCTN50	Dynactin subunit 2 (50 kDa dynein-associated polypeptide) (Dynactin complex 50 kDa subunit) (DCTN-50) (p50 dynamitin)	11	9	1.02259	0% (0.59)	Schwann cell proliferation; Scrib-APC-beta-catenin complex; T cell differentiation in thymus; Z disc; anterior/posterior axis specification; apical junction complex; apical part of cell; basolateral plasma membrane; beta-catenin destruction complex; bone resorption; branching involved in ureteric bud morphogenesis; canonical Wnt signaling pathway involved in positive regulation of cardiac outflow…	0
O75489	NDUFS3	NADH dehydrogenase [ubiquinone] iron-sulfur protein 3, mitochondrial (EC 1.6.5.3) (EC 1.6.99.3) (Complex I-30kD) (CI-30kD) (NADH-ubiquinone oxidoreductase 30 kDa subunit)	11	9	1.02259	0% (0.59)	hydrolase activity; mRNA binding; mRNA cleavage factor complex; mRNA polyadenylation	0
A6NFX8	NUDT5	ADP-sugar pyrophosphatase	11	9	1.02259	0% (0.59)	ATP binding; cell growth; integral component of membrane; metabolic process; mitochondrial inner membrane; mitochondrial nucleoid; mitochondrion; negative regulation of apoptotic process; nucleoside-triphosphatase activity	Essential for mitochondrial network organization, mitochondrial metabolism and cell growth at organism and cellular level. May play an important in mitochondrial protein synthesis. May also participate in mitochondrial DNA replication. May bind to mitochondrial DNA D-loops and contribute to nucleoid stability. Required for enhanced channeling of cholesterol for hormone-dependent steroidogenesis.
P14866	HNRNPL HNRPL P/OKcl.14	Heterogeneous nuclear ribonucleoprotein L (hnRNP L)	11	9	1.02259	0% (0.59)	IMP dehydrogenase activity; adenyl nucleotide binding; purine nucleotide biosynthetic process	0
P49748	ACADVL VLCAD	Very long-chain specific acyl-CoA dehydrogenase, mitochondrial (VLCAD) (EC 1.3.8.9)	11	9	1.02259	0% (0.59)	ATP binding; cell death; ligase activity; protein ubiquitination; small protein activating enzyme activity	Activates ubiquitin by first adenylating its C-terminal glycine residue with ATP, and thereafter linking this residue to the side chain of a cysteine residue in E1, yielding an ubiquitin-E1 thioester and free AMP.
Q99873	PRMT1 HMT2 HRMT1L2 IR1B4	Protein arginine N-methyltransferase 1 (EC 2.1.1.-) (Histone-arginine N-methyltransferase PRMT1) (EC 2.1.1.125) (Interferon receptor 1-bound protein 4)	11	9	1.02259	0% (0.59)	intracellular protein transport	0
B4DLV7		cDNA FLJ60299, highly similar to Rab GDP dissociation inhibitor beta	23	19	1.02055	0% (0.55)	cytoplasmic vesicle membrane; cytosol; extracellular vesicular exosome; glucocorticoid catabolic process; glucocorticoid receptor signaling pathway; insulin-like growth factor receptor binding; intercalated disc; intracellular protein transport; intrinsic apoptotic signaling pathway; membrane depolarization involved in regulation of action potential; negative regulation of dendrite morphogenesis;…	Adapter protein implicated in the regulation of a large spectrum of both general and specialized signaling pathways. Binds to a large number of partners, usually by recognition of a phosphoserine or phosphothreonine motif. Binding generally results in the modulation of the activity of the binding partner. Negatively regulates the kinase activity of PDPK1.
B4DLR3		cDNA FLJ54020, highly similar to Heterogeneous nuclear ribonucleoprotein U	29	24	1.02014	0% (0.54)	cytoplasm; histone binding; nucleus; protein import into nucleus; protein transporter activity	Functions in nuclear protein import as nuclear transport receptor. Serves as receptor for nuclear localization signals (NLS) in cargo substrates. Is thought to mediate docking of the importin/substrate complex to the nuclear pore complex (NPC) through binding to nucleoporin and the complex is subsequently translocated through the pore by an energy requiring, Ran-dependent mechanism. At the nucleo…
P06744	GPI	Glucose-6-phosphate isomerase (GPI) (EC 5.3.1.9) (Autocrine motility factor) (AMF) (Neuroleukin) (NLK) (Phosphoglucose isomerase) (PGI) (Phosphohexose isomerase) (PHI) (Sperm antigen 36) (SA-36)	29	24	1.02014	0% (0.54)	large ribosomal subunit; structural constituent of ribosome; translation	0
P19338	NCL	Nucleolin (Protein C23)	41	34	1.01968	0% (0.52)	RNA binding; RNA phosphodiester bond hydrolysis, endonucleolytic; RNA processing; mitochondrion; ribonuclease III activity; ribosome	Component of the 39S subunit of mitochondrial ribosome.
O14980	XPO1 CRM1	Exportin-1 (Exp1) (Chromosome region maintenance 1 protein homolog)	22	18	1.01186	0% (0.56)	0	0
Q9NR30	DDX21	Nucleolar RNA helicase 2 (EC 3.6.4.13) (DEAD box protein 21) (Gu-alpha) (Nucleolar RNA helicase Gu) (Nucleolar RNA helicase II) (RH II/Gu)	16	13	1.00956	0% (0.57)	extracellular matrix; extracellular matrix organization; heparin binding; oxidation-reduction process; oxidoreductase activity; positive regulation of cell-substrate adhesion	0
P0C0S5	H2AFZ H2AZ	Histone H2A.Z (H2A/z)	16	13	1.00956	0% (0.57)	apical plasma membrane; calcium-independent cell-cell adhesion; integral component of membrane; lateral plasma membrane; structural molecule activity; tight junction	Plays a major role in tight junction-specific obliteration of the intercellular space, through calcium-independent cell-adhesion activity (By similarity).
P60174	TPI1 TPI	Triosephosphate isomerase (TIM) (EC 5.3.1.1) (Triose-phosphate isomerase)	50	41	1.00751	0% (0.54)	integral component of membrane	0
P02545	LMNA LMN1	Prelamin-A/C [Cleaved into: Lamin-A/C (70 kDa lamin) (Renal carcinoma antigen NY-REN-32)]	50	41	1.00751	0% (0.54)	SRP-dependent cotranslational protein targeting to membrane; cytosolic small ribosomal subunit; nuclear-transcribed mRNA catabolic process, nonsense-mediated decay; rRNA binding; structural constituent of ribosome; translational elongation; translational initiation; translational termination; viral transcription	0
Q9Y266	NUDC	Nuclear migration protein nudC (Nuclear distribution protein C homolog)	10	8	1.00483	0% (0.58)	DNA binding; RNA binding; cell cycle arrest; cell proliferation; cytoplasm; negative regulation of transcription, DNA-templated; nucleolus; rRNA processing; regulation of translation; ribonucleoprotein complex; sequence-specific DNA binding transcription factor activity; transcription, DNA-templated	May play a role in a ERBB3-regulated signal transduction pathway. Seems be involved in growth regulation. Acts a corepressor of the androgen receptor (AR) and is regulated by the ERBB3 ligand neuregulin-1/heregulin (HRG). Inhibits transcription of some E2F1-regulated promoters, probably by recruiting histone acetylase (HAT) activity. Binds RNA. Associates with 28S, 18S and 5.8S mature rRNAs, seve…
P37837	TALDO1 TAL TALDO TALDOR	Transaldolase (EC 2.2.1.2)	10	8	1.00483	0% (0.58)	ATP binding; folic acid-containing compound biosynthetic process; formate metabolic process; formate-tetrahydrofolate ligase activity; mitochondrion; one-carbon metabolic process; oxidation-reduction process; protein homodimerization activity; tetrahydrofolate interconversion; tetrahydrofolate metabolic process	May provide the missing metabolic reaction required to link the mitochondria and the cytoplasm in the mammalian model of one-carbon folate metabolism in embryonic an transformed cells complementing thus the enzymatic activities of MTHFD2 (By similarity).
P00492	HPRT1 HPRT	Hypoxanthine-guanine phosphoribosyltransferase (HGPRT) (HGPRTase) (EC 2.4.2.8)	10	8	1.00483	0% (0.58)	cytosol; translation factor activity, nucleic acid binding; translation initiation factor activity; translational initiation	Seems to be required for maximal rate of protein biosynthesis. Enhances ribosome dissociation into subunits and stabilizes the binding of the initiator Met-tRNA(I) to 40 S ribosomal subunits.
Q7L1Q6	BZW1 BZAP45 KIAA0005	Basic leucine zipper and W2 domain-containing protein 1 (Protein Orf)	10	8	1.00483	0% (0.58)	DNA recombination; DNA repair; Ino80 complex; NuA4 histone acetyltransferase complex; SWI/SNF complex; chromatin binding; chromatin remodeling; histone H2A acetylation; histone H4 acetylation; nervous system development; neural retina development; npBAF complex; plasma membrane; regulation of growth; regulation of transcription from RNA polymerase II promoter; signal transduction; transcription c…	Involved in transcriptional activation and repression of select genes by chromatin remodeling (alteration of DNA-nucleosome topology). Required for maximal ATPase activity of SMARCA4/BRG1/BAF190A and for association of the SMARCA4/BRG1/BAF190A containing remodeling complex BAF with chromatin/nuclear matrix. Belongs to the neural progenitors-specific chromatin remodeling complex (npBAF complex) an…
B7Z2A1		cDNA FLJ56068, highly similar to DNA damage-binding protein 1	10	8	1.00483	0% (0.58)	DNA binding; RNA binding; cytoplasm; nucleus; positive regulation of transcription, DNA-templated; transcription, DNA-templated	May interact with single-stranded DNA from the far-upstream element (FUSE). May activate gene expression.
Q53GW1		Vesicle transport-related protein isoform a variant (Fragment)	10	8	1.00483	0% (0.58)	SRP-dependent cotranslational protein targeting to membrane; cytosolic large ribosomal subunit; nuclear-transcribed mRNA catabolic process, nonsense-mediated decay; rRNA processing; ribosomal large subunit biogenesis; structural constituent of ribosome; tRNA binding; translational elongation; translational initiation; translational termination; viral transcription	Required for the proliferation and viability of hematopoietic cells. Plays a role in 60S ribosomal subunit formation. The protein was found to bind to both initiator and elongator tRNAs and consequently was assigned to the P site or P and A site.
F4ZW65		NF90b	15	12	-1.00354	0% (0.56)	JNK cascade; Ras protein signal transduction; SH3/SH2 adaptor activity; activation of MAPKK activity; anterior/posterior pattern specification; blood vessel development; cytosol; endosome; heart development; neurotrophin TRK receptor signaling pathway; organ morphogenesis; parathyroid gland development; signal transducer activity; thymus development	May mediate the transduction of intracellular signals.
P14868	DARS PIG40	Aspartate--tRNA ligase, cytoplasmic (EC 6.1.1.12) (Aspartyl-tRNA synthetase) (AspRS) (Cell proliferation-inducing gene 40 protein)	15	12	-1.00354	0% (0.56)	3-hydroxyisobutyrate dehydrogenase activity; NAD binding; cellular nitrogen compound metabolic process; mitochondrial matrix; pentose-phosphate shunt; phosphogluconate dehydrogenase (decarboxylating) activity; valine catabolic process	0
Q9NUQ9	FAM49B BM-009	Protein FAM49B (L1)	15	12	-1.00354	0% (0.56)	mitochondrion; nucleus	0
J3KPW7	HDAC2	Histone deacetylase 2	4	3	-1.01081	0% (0.61)	nuclear pore	0
Q9UBR2	CTSZ	Cathepsin Z (EC 3.4.18.1) (Cathepsin P) (Cathepsin X)	4	3	-1.01081	0% (0.61)	cytoplasmic membrane-bounded vesicle; nucleus; phosphatase inhibitor activity	Inhibits activity of protein phosphatase 2A (PP2A). Does not inhibit protein phosphatase 1. May play a role in cerebellar development and synaptogenesis process by modulating PP2A activity (By similarity).
O94776	MTA2 MTA1L1 PID	Metastasis-associated protein MTA2 (Metastasis-associated 1-like 1) (MTA1-L1 protein) (p53 target protein in deacetylase complex)	4	3	-1.01081	0% (0.61)	'de novo' posttranslational protein folding; mitochondrion; nucleus; prefoldin complex; unfolded protein binding	Binds specifically to cytosolic chaperonin (c-CPN) and transfers target proteins to it. Binds to nascent polypeptide chain and promotes folding in an environment in which there are many competing pathways for nonnative proteins.
C9J1V9	hCG_2043275	HCG2043275 (Uncharacterized protein)	4	3	-1.01081	0% (0.61)	clathrin adaptor complex; intracellular protein transport; protein transporter activity; vesicle-mediated transport	0
P12270	TPR	Nucleoprotein TPR (Megator) (NPC-associated intranuclear protein) (Translocated promoter region protein)	4	3	-1.01081	0% (0.61)	DNA damage checkpoint; cytoplasm; negative regulation of protein phosphatase type 2A activity	May be a allosteric regulator of serine/threonine-protein phosphatase 2A (PP2A). Isoform 1 inhibits catalytic activity of the PP2A(D) core complex in vitro. The PP2A(C):TIPRL complex does not show phosphatase activity. May play a role in the regulation of ATM/ATR signaling pathway controlling DNA replication and repair.
Q96PU8	QKI HKQ	Protein quaking (Hqk) (HqkI)	4	3	-1.01081	0% (0.61)	ribosome	0
P11310	ACADM	Medium-chain specific acyl-CoA dehydrogenase, mitochondrial (MCAD) (EC 1.3.8.7)	4	3	-1.01081	0% (0.61)	RNA binding; exosome (RNase complex)	0
O14737	PDCD5 TFAR19	Programmed cell death protein 5 (TF-1 cell apoptosis-related protein 19) (Protein TFAR19)	4	3	-1.01081	0% (0.61)	0	0
Q9Y376	CAB39 MO25 CGI-66	Calcium-binding protein 39 (MO25alpha) (Protein Mo25)	4	3	-1.01081	0% (0.61)	calcium ion binding; calcium-dependent protein binding; cytoplasm; negative regulation of DNA replication; negative regulation of cell proliferation; nucleus; protein homodimerization activity; ruffle; signal transduction	Facilitates the differentiation and the cornification of keratinocytes.
B3KY60		cDNA FLJ16777 fis, clone BRHIP2029567, highly similar to Cell division cycle 5-like protein	4	3	-1.01081	0% (0.61)	COPI coating of Golgi vesicle; COPI vesicle coat; cytosol; endoplasmic reticulum-Golgi intermediate compartment; intra-Golgi vesicle-mediated transport; intracellular protein transport; plasma membrane; retrograde vesicle-mediated transport, Golgi to ER; structural molecule activity; viral process	The coatomer is a cytosolic protein complex that binds to dilysine motifs and reversibly associates with Golgi non-clathrin-coated vesicles, which further mediate biosynthetic protein transport from the ER, via the Golgi up to the trans Golgi network. Coatomer complex is required for budding from Golgi membranes, and is essential for the retrograde Golgi-to-ER transport of dilysine-tagged protein…
B4DSD7		cDNA FLJ55863, highly similar to Serine/threonine-protein phosphatase 2A 56 kDa regulatory subunit delta isoform	4	3	-1.01081	0% (0.61)	DNA binding; nucleoplasm; nucleosome; nucleosome assembly; telomere maintenance	Core component of nucleosome. Nucleosomes wrap and compact DNA into chromatin, limiting DNA accessibility to the cellular machineries which require DNA as a template. Histones thereby play a central role in transcription regulation, DNA repair, DNA replication and chromosomal stability. DNA accessibility is regulated via a complex set of post-translational modifications of histones, also called h…
B5BU25	U2AF2	U2 small nuclear RNA auxiliary factor 2 isoform b	4	3	-1.01081	0% (0.61)	MMXD complex; adenine transmembrane transporter activity; chromosome segregation; energy reserve metabolic process; integral component of plasma membrane; mitochondrial inner membrane; mitochondrial nucleoid; negative regulation of mitochondrial outer membrane permeabilization; positive regulation of cell proliferation; regulation of insulin secretion; small molecule metabolic process; viral proc…	Catalyzes the exchange of cytoplasmic ADP with mitochondrial ATP across the mitochondrial inner membrane. As part of the mitotic spindle-associated MMXD complex it may play a role in chromosome segregation.
Q9P287	BCCIP TOK1	BRCA2 and CDKN1A-interacting protein (P21- and CDK-associated protein 1) (Protein TOK-1)	4	3	-1.01081	0% (0.61)	actin cytoskeleton organization; cell death; cellular response to growth factor stimulus; cytoplasm; cytoskeleton; neural tube closure; neuron projection; nucleus; phosphatidylinositol-4,5-bisphosphate binding; platelet activation; platelet degranulation; positive regulation of DNA metabolic process; positive regulation of stress fiber assembly; positive regulation of transcription from RNA polym…	Binds to actin and affects the structure of the cytoskeleton. At high concentrations, profilin prevents the polymerization of actin, whereas it enhances it at low concentrations. By binding to PIP2, it inhibits the formation of IP3 and DG. Inhibits androgen receptor (AR) and HTT aggregation and binding of G-actin is essential for its inhibition of AR.
B2R739		cDNA, FLJ93269, highly similar to Homo sapiens mitochondrial ribosomal protein L15 (MRPL15), nuclear gene encoding mitochondrial protein, mRNA	4	3	-1.01081	0% (0.61)	ribosome; structural constituent of ribosome; translation	0
B4DRT2	MRPS27	28S ribosomal protein S27, mitochondrial (cDNA FLJ54536, highly similar to Mitochondrial 28S ribosomal protein S27)	4	3	-1.01081	0% (0.61)	UDP-N-acetylglucosamine biosynthetic process; activation of signaling protein activity involved in unfolded protein response; amino acid binding; carbohydrate binding; carbohydrate biosynthetic process; cellular response to insulin stimulus; cytosol; dolichol-linked oligosaccharide biosynthetic process; energy reserve metabolic process; fructose 6-phosphate metabolic process; glucosamine biosynth…	Controls the flux of glucose into the hexosamine pathway. Most likely involved in regulating the availability of precursors for N- and O-linked glycosylation of proteins.
P51398	DAP3 MRPS29	28S ribosomal protein S29, mitochondrial (MRP-S29) (S29mt) (Death-associated protein 3) (DAP-3) (Ionizing radiation resistance conferring protein)	4	3	-1.01081	0% (0.61)	ER to Golgi vesicle-mediated transport; Golgi apparatus; endoplasmic reticulum membrane; endoplasmic reticulum-Golgi intermediate compartment; endoplasmic reticulum-Golgi intermediate compartment membrane; integral component of membrane; melanosome; protein transport	SNARE involved in targeting and fusion of ER-derived transport vesicles with the Golgi complex as well as Golgi-derived retrograde transport vesicles with the ER.
Q9BXW7	CECR5	Cat eye syndrome critical region protein 5	4	3	-1.01081	0% (0.61)	cellular protein metabolic process; integral component of mitochondrial outer membrane; ion transport; mitochondrial outer membrane translocase complex; pore complex; porin activity; protein targeting to mitochondrion; protein transmembrane transporter activity	Channel-forming protein essential for import of protein precursors into mitochondria (By similarity).
B7Z6F7		cDNA FLJ61705, highly similar to Symplekin	4	3	-1.01081	0% (0.61)	intracellular; transport	0
B4DFY5	MAP2K1 hCG_24510	Mitogen-activated protein kinase kinase 1, isoform CRA_d (cDNA FLJ58770, highly similar to Dual specificity mitogen-activated protein kinase kinase 1 (EC 2.7.12.2))	4	3	-1.01081	0% (0.61)	ATP binding; GDP binding; GTP binding; mitochondrial matrix; small molecule metabolic process; succinate metabolic process; succinate-CoA ligase (GDP-forming) activity; succinate-CoA ligase complex (GDP-forming); succinyl-CoA metabolic process; tricarboxylic acid cycle	Catalyzes the GTP-dependent ligation of succinate and CoA to form succinyl-CoA (By similarity).
Q00534	CDK6 CDKN6	Cyclin-dependent kinase 6 (EC 2.7.11.22) (Cell division protein kinase 6) (Serine/threonine-protein kinase PLSTIRE)	4	3	-1.01081	0% (0.61)	DNA binding, bending; DNA topological change; RAGE receptor binding; V(D)J recombination; apoptotic DNA fragmentation; base-excision repair, DNA ligation; cell chemotaxis; cellular response to lipopolysaccharide; chemoattractant activity; condensed chromosome; damaged DNA binding; double-stranded DNA binding; extracellular space; male gonad development; negative regulation of extrinsic apoptotic …	DNA binding proteins that associates with chromatin and has the ability to bend DNA. Binds preferentially single-stranded DNA. Involved in V(D)J recombination by acting as a cofactor of the RAG complex. Acts by stimulating cleavage and RAG protein binding at the 23 bp spacer of conserved recombination signal sequences (RSS) (By similarity).
[truncated: 653 more rows]

## Sheet: TUMOUR
Protein AccessionA	Gene NameA	Protein DescriptionA	Vector (Xeno)C	KD (Xeno)D	KD vs VC	p-valueF	Gene Ontology (GO)	Function
A5A3E0	POTEF A26C1B	POTE ankyrin domain family member F (ANKRD26-like family C member 1B) (Chimeric POTE-actin protein)	0	31	22.9874	95% (< 0.00010)	cell cortex	0
[truncated: 1,451 more rows]

## Sheet: SECRETE
Protein AccessionA	Gene NameA	Protein DescriptionA	Vector (Secrete)C	KD (Secrete)	KD vs VC	p-valueG	Gene Ontology (GO)	Function
[truncated: 696 more rows]
